# Supplementary material for: Birds invest wingbeats to keep a steady head and reap the ultimate benefits of flying together
Source: PLoS Biol. 2019 Jun 18;17(6):e3000299. doi: 10.1371/journal.pbio.3000299 (PMC6581236; doi:10.1371/journal.pbio.3000299)
Supplement: S2 Table — We calculated the difference using the results of the Bayesian hierarchical models combined with the means of the solo flights after accounting for the effects of covariates as not all birds completed 100% of the paired flights together with a single leader. Data deposited in S1 Data. (XLSX) [file pbio.3000299.s007.xlsx]

## Sheet: Sheet1
		Solo	Pair
Variables	Straight-line distance (m; excluding 200m take-off and landing)	6660.58	6660.58
	Mean corrected route accuracy	0.802343	0.857987
	Mean corrected airspeed (m s-1)	19.5508	20.1852
	Mean corrected wingbeat frequency (Hz)	5.47533	6.47506
Calculations	Total flight distance (m)	8301.42	7763.03
	Total flight time (s)	424.608	384.59
	Total number of wingbeats	2324.87	2490.25
	Number of wingbeats difference		+165.38
	Percentage wingbeats difference (%)		+7.11
