# Supplementary material for: Birds invest wingbeats to keep a steady head and reap the ultimate benefits of flying together
Source: PLoS Biol. 2019 Jun 18;17(6):e3000299. doi: 10.1371/journal.pbio.3000299 (PMC6581236; doi:10.1371/journal.pbio.3000299)
Supplement: S3 Table — (XLSX) [file pbio.3000299.s008.xlsx]

## Sheet: Sheet1
Individual information				Similar-sized pairs				Different-sized pairs
Bird ID	Tarsus length (mm)	Body mass (g)	Median solo airspeed (m s-1)	Partner ID	∆ Tarsus length (mm)	∆ Body mass (g)	∆ Median solo airspeed (m s-1)	Partner ID	∆ Tarsus length (mm)	∆ Body mass (g)	∆ Median solo airspeed (m s-1)
B01	32.4	452	19	B82	-0.9	21	-0.1	B07	-2.8	-39	-1
B07	35.2	491	20	B87	0.3	-28	0.6	B01	2.8	39	1
B61	35.2	478	19.5	S25	-0.8	15	0.5	S87	3.8	48	1.9
B65	35.5	454	18.3	S84	1	-31	-0.5	S13	-0.7	-75	-1.4
B67	36	474	20.7	B80	0	3	0.6	S05	1.3	7	0.4
B75	35.4	461	18.9	S06	-0.2	17	-1.5	S30	-0.7	-33	-1.5
B80	36	471	20.1	B67	0	-3	-0.6	S12	1.5	2	1
B82	33.3	431	19.1	B01	0.9	-21	0.1	B87	-1.6	-88	-0.3
B84	33.8	425	20	S87	2.4	-5	2.5	S25	-2.2	-38	1
B87	34.9	519	19.5	B07	-0.3	28	-0.6	B82	1.6	88	0.3
S03	36.1	493	19.3	S30	0	-1	-1.1	S06	0.5	49	-1.1
S05	34.7	467	20.3	S12	0.2	-2	1.1	B67	-1.3	-7	-0.4
S06	35.6	444	20.4	B75	0.2	-17	1.5	S03	-0.5	-49	1.1
S12	34.5	469	19.1	S05	-0.2	2	-1.1	B80	-1.5	-2	-1
S13	36.2	529	19.7	S27	-0.1	6	-0.5	B65	0.7	75	1.4
S25	36	463	19	B61	0.8	-15	-0.5	B84	2.2	38	-1
S27	36.3	523	20.2	S13	0.1	-6	0.5	S84	1.8	38	1.4
S30	36.1	494	20.4	S03	0	1	1.1	B75	0.7	33	1.5
S84	34.5	485	18.8	B65	-1	31	0.5	S27	-1.8	-38	-1.4
S87	31.4	430	17.6	B84	-2.4	5	-2.5	B61	-3.8	-48	-1.9
