# Supplementary material for: Birds invest wingbeats to keep a steady head and reap the ultimate benefits of flying together
Source: PLoS Biol. 2019 Jun 18;17(6):e3000299. doi: 10.1371/journal.pbio.3000299 (PMC6581236; doi:10.1371/journal.pbio.3000299)
Supplement: S4 Table — The width of the prior distributions was chosen to be similar to that of the observed quantities. The hyperparameters represent the population (i.e., across all birds) averages. The bird-level parameters are obtained by sampling from a normal distribution conditional on the hyperparameters. See S2 Text for the model code and Materials and methods for further details. (XLSX) [file pbio.3000299.s009.xlsx]

## Sheet: Sheet1
Variable	𝛿,𝜂	𝜒	𝜇	γ	σ
Median wingbeat frequency (Hz)	normal(0,0.3)	normal(0,2)	normal(5.5,0.3)	normal(0,0.6)	cauchy(0,0.6)
Standard deviation of wingbeat frequency (Hz)	normal(0,0.1)	normal(0,2)	normal(0.6,0.1)	normal(0,0.4)	cauchy(0,0.4)
Median downstroke phase duration (ms)	normal(0,4.6)	normal(0,2)	normal(47.5,4.6)	normal(0,2.1)	cauchy(0,2.1)
Median upstroke phase duration (ms)	normal(0,11.1)	normal(0,2)	normal(135.9,11.1)	normal(0,3.3)	cauchy(0,3.3)
Median peak-to-peak DB acceleration (g)	normal(0,0.4)	normal(0,2)	normal(3.7,0.4)	normal(0,0.7)	cauchy(0,0.7)
Median DB amplitude (mm)	normal(0,2.2)	normal(0,2)	normal(20.7,2.2)	normal(0,1.5)	cauchy(0,1.5)
Airspeed (m s-1)	normal(0,1.6)	normal(0,2)	normal(19.5,1.6)	normal(0,1.3)	cauchy(0,1.3)
Route accuracy	normal(0,0.1)	normal(0,2)	normal(0.8,0.1)	normal(0,0.3)	cauchy(0,0.3)
