# Supplementary material for: Birds invest wingbeats to keep a steady head and reap the ultimate benefits of flying together
Source: PLoS Biol. 2019 Jun 18;17(6):e3000299. doi: 10.1371/journal.pbio.3000299 (PMC6581236; doi:10.1371/journal.pbio.3000299)
Supplement: S1 Data — (XLSX) [file pbio.3000299.s012.xlsx]

## Sheet: S1_Data
Bird_ID	Phase	Flight_number	Pair_ID	Partner_ID	Bird_in_front	%TotalFlightTime	Distance_total_m	Time_total_s	Wingbeats_total_n	WingbeatFrequency_median_Hz	WingbeatFrequency_sd_Hz	UpstrokeDuration_median_ms	DownstrokeDuration_median_ms	PeakToPeakAcc_median_g	DBAmplitude_median_mm	GroundSpeed_median_ms-1	Airspeed_median_ms-1	RouteAccuracy	DistanceToPartner_median_m	Windsupport_median_ms-1	Crosswind_median_ms-1	Temperature_median_degreesC	Humidity_median_%	HumidAirDensity_median_kg_m-3	Date	TarsusLength_mm	SoloAirspeed_median_ms-1	BodyMass_g
B01	1	1	0	0	0	100	7690.61	418.797	2339	5.61798	0.420643	132.983	46.1202	3.50234	20.0339	18.3582	19.5889	0.882244	0	-0.973036	0.994224	22.2	50	1.19467	2015-06-30	32.4	19.0376	452
B01	1	2	0	0	0	100	7335.77	454	2660	5.91366	0.406833	125.917	44.7584	3.97948	18.573	16.2594	17.9428	0.911457	0	-1.78571	1.12831	28.3	39	1.15956	2015-07-01	32.4	19.0376	452
B01	1	3	0	0	0	100	7432.67	427.802	2290	5.3376	0.439759	141.903	44.9297	3.58423	21.2789	17.5238	19.2343	0.898949	0	-1.60937	0.802388	20.2	60	1.20981	2015-07-03	32.4	19.0376	452
B01	1	4	0	0	0	100	7928.79	491.002	2850	5.78704	0.590935	125.291	46.9825	4.32314	19.0748	16.0357	18.0232	0.853976	0	-1.6998	0.787524	25.7	32	1.1855	2015-07-03	32.4	19.0376	452
B01	1	5	0	0	0	100	7265.66	328.8	1809	5.46448	0.443926	136.604	45.1785	3.37808	19.7979	22.1692	19.0859	0.929355	0	2.89504	1.11043	25.6	49	1.17871	2015-07-04	32.4	19.0376	452
B01	1	6	0	0	0	100	7273.82	318.396	1648	5.21921	0.355095	148.287	44.918	3.41595	21.2741	23.341	19.2509	0.931515	0	4.29141	0.9715	16.5	60	1.21637	2015-07-18	32.4	19.0376	452
B01	2	1	9	B82	1	43.1	2942.17	130.395	859	6.55738	0.689252	107.649	44.1134	3.44341	15.4061	23.0891	19.1237	0.903842	6.42682	3.82964	1.28052	23.5	33	1.18737	2015-07-19	32.4	19.0376	452
B01	2	2	9	B82	0	41	2922.14	117.397	718	6.01323	0.628925	117.731	46.0553	4.68191	18.8757	24.9852	27.1135	0.950559	17.6173	-2.14352	1.00756	16	73	1.21853	2015-07-25	32.4	19.0376	452
B01	2	3	9	B82	1	91.3	6448.77	276.994	1711	6.19963	0.519138	115.073	46.7301	3.2593	16.8052	23.3291	20.8455	0.957284	15.329	2.62808	1.54786	19.1	45	1.21151	2015-07-25	32.4	19.0376	452
B01	2	4	9	B82	0	48.1	3417.47	143.202	925	6.39795	0.513675	112.921	41.9631	3.48187	16.1815	24.2524	21.646	0.930755	3.4856	3.17653	0.896661	15.6	59	1.2291	2015-07-30	32.4	19.0376	452
B01	2	5	9	B82	1	100	7234.81	385.595	2630	6.83995	0.49004	106.391	40.2216	3.55648	14.3712	18.8207	19.2458	0.937889	11.8186	-0.325035	1.08923	18.8	47	1.21692	2015-07-31	32.4	19.0376	452
B01	2	6	9	B82	1	44	3012.37	137.595	905	6.60939	0.62445	111.052	40.8298	4.79805	17.3663	22.2368	20.4551	0.910888	8.55152	1.96052	3.17785	15.8	72	1.21856	2015-08-04	32.4	19.0376	452
B01	3	1	17	B07	1	99.8	7269.91	396.99	2745	6.83995	0.396639	99.9053	44.7119	3.5743	14.8416	18.4345	19.163	0.927462	10.1481	-0.695295	0.597395	18.7	58	1.2144	2015-08-07	32.4	19.0376	452
B01	3	2	17	B07	1	90.3	6589.63	358.192	2511	7.02741	0.369092	107.301	35.381	4.48383	14.8665	18.3658	18.4338	0.925502	4.36324	0.0679553	1.73909	21.4	58	1.20935	2015-08-08	32.4	19.0376	452
B01	3	3	17	B07	0	29.8	2264.81	143.594	987	6.78426	0.382657	103.756	41.7483	3.2948	13.9087	15.6951	17.5879	0.798388	24.8782	-2.30137	1.36327	23.6	60	1.18874	2015-08-22	32.4	19.0376	452
B01	3	4	17	B07	0	19.2	1233.76	70.9934	464	6.61376	0.7396	107.493	45.9391	3.40837	16.4163	17.433	15.4581	0.718537	4.21366	2.9068	1.84205	16.6	68	1.2198	2015-08-28	32.4	19.0376	452
B01	3	5	17	B07	1	42.4	3076.79	146.801	882	6.10874	0.604201	116.045	50.3822	3.18135	17.7005	21.2818	17.5907	0.806516	34.2983	4.28309	1.44021	20	45	1.20753	2015-08-28	32.4	19.0376	452
B01	4	1	0	0	0	100	7565.29	369.001	1998	5.36193	0.329721	138.07	46.5458	3.21876	19.2508	20.7138	20.3998	0.895999	0	0.292123	0.837657	15	71	1.2303	2015-09-04	32.4	19.0376	452
B01	4	2	0	0	0	100	7626.93	364.201	1923	5.22193	0.272173	146.561	42.7561	3.35804	20.448	20.8835	18.5482	0.88941	0	2.45262	0.761134	14.8	69	1.24449	2015-09-06	32.4	19.0376	452
B01	4	3	0	0	0	100	7567.45	355.198	1938	5.46448	0.381477	137.453	45.8298	3.33556	19.2689	21.7201	21.2384	0.895698	0	0.58267	0.898794	21.2	34	1.21829	2015-09-06	32.4	19.0376	452
B01	4	4	0	0	0	100	7279.04	391.8	2125	5.40541	0.285868	137.846	46.5081	3.33147	20.0042	18.623	18.6884	0.931464	0	0	0.675755	14.8	74	1.2466	2015-09-07	32.4	19.0376	452
B01	4	5	0	0	0	100	7389.2	406.596	2243	5.50964	0.35477	133.165	48.0915	3.36515	19.8185	18.2563	18.9893	0.91842	0	-0.765306	1.45238	19.6	55	1.22648	2015-09-07	32.4	19.0376	452
B01	4	6	0	0	0	100	7996.09	474.601	2623	5.50964	0.415311	130.585	50.3415	3.19214	18.939	16.8164	18.46	0.847922	0	-1.62429	0.949016	19.3	50	1.21655	2015-09-09	32.4	19.0376	452
B07	1	1	0	0	0	100	7666.86	415.596	2254	5.44959	0.660824	141.206	43.1935	3.81226	20.1891	18.4517	19.1231	0.884219	0	-0.567502	1.66866	29.2	38	1.15605	2015-07-01	35.2	20.0407	491
B07	1	2	0	0	0	100	8166.92	431.401	2236	5.19616	0.534573	149.411	43.4528	3.86224	22.8438	19.0609	20.6157	0.828738	0	-1.39268	0.584561	21.2	56	1.20551	2015-07-03	35.2	20.0407	491
B07	1	3	0	0	0	100	7595.18	412.405	2185	5.44959	0.730451	146.082	42.6679	3.67845	21.454	18.5432	20.6676	0.887304	0	-2.12497	0.955438	25.6	32	1.18607	2015-07-03	35.2	20.0407	491
B07	1	4	0	0	0	100	8802.05	379.4	1937	5.17063	0.640769	153.915	41.9569	3.74635	21.9239	23.6091	20.6869	0.769626	0	3.2068	1.41502	25.6	51	1.17822	2015-07-04	35.2	20.0407	491
B07	1	5	0	0	0	100	7312.6	342.4	1736	5.08647	0.651842	153.522	43.795	4.56651	24.1357	21.703	19.8343	0.920199	0	2.05472	2.67999	17.4	60	1.21491	2015-07-06	35.2	20.0407	491
B07	1	6	0	0	0	100	8192.65	351	1750	5.04032	0.486536	159.585	41.0618	4.26936	25.6981	24.6702	20.2471	0.826026	0	4.23496	1.11211	16.8	60	1.21502	2015-07-18	35.2	20.0407	491
B07	2	1	4	B87	0	100	9661.45	410.996	2481	6.13121	0.743711	119.775	45.9074	4.08997	19.6217	24.1031	21.1998	0.700686	19.7206	2.65898	1.25885	21.3	40	1.19516	2015-07-18	35.2	20.0407	491
B07	2	2	4	B87	1	100	7671.13	310.993	1972	6.35728	0.635769	113.214	44.4191	3.81904	18.2665	24.805	21.664	0.880209	19.512	3.09118	1.09163	23.4	32	1.18793	2015-07-19	35.2	20.0407	491
B07	2	3	4	B87	0	100	7496.84	276.592	1732	6.35728	0.766502	114.823	44.8291	3.9859	19.2359	27.5425	25.2279	0.900932	11.6732	1.741	1.55971	16.2	69	1.2189	2015-07-25	35.2	20.0407	491
B07	2	4	4	B87	1	100	7963.8	348.995	2158	6.3012	0.645733	115.995	45.7376	3.75944	18.6466	22.8445	20.7037	0.850004	6.31815	2.41362	2.37476	20.9	41	1.20377	2015-07-25	35.2	20.0407	491
B07	2	5	4	B87	0	100	7521.47	309.396	1968	6.35728	0.675027	113.751	43.4699	4.08886	18.6364	24.9748	24.4474	0.89739	15.047	0.369648	1.69767	15.9	54	1.22814	2015-07-30	35.2	20.0407	491
B07	2	6	4	B87	1	95.7	7777.34	381.596	2494	6.56168	0.555201	106.879	46.1074	4.18217	17.856	20.2991	21.8574	0.847518	5.44607	-1.05665	0.413402	20	41	1.21175	2015-07-31	35.2	20.0407	491
B07	3	1	17	B01	0	99.8	7284.28	396.99	2576	6.55093	0.430689	108.749	45.3007	3.45651	16.0211	18.4078	19.1416	0.925061	10.1481	-0.689316	0.586669	18.7	58	1.2144	2015-08-07	35.2	20.0407	491
B07	3	2	17	B01	0	90.3	6600.74	358.196	2318	6.50618	0.421038	112.66	42.0101	4.05394	16.1914	18.3614	18.4498	0.924836	4.36324	0.0679553	1.72567	21.4	58	1.20935	2015-08-08	35.2	20.0407	491
B07	3	3	17	B01	1	29.8	2311.23	143.602	933	6.50618	0.508817	113.093	41.006	3.4456	16.1695	15.9774	17.9959	0.793203	24.8782	-2.39757	1.21259	23.6	60	1.18874	2015-08-22	35.2	20.0407	491
B07	3	4	17	B01	1	19.2	1264.3	71.0039	470	6.72721	0.846007	106.846	44.1866	3.43454	15.898	17.5127	15.8512	0.698296	4.21366	2.67955	2.11099	16.6	68	1.2198	2015-08-28	35.2	20.0407	491
B07	3	5	17	B01	0	42.4	3162.94	146.798	870	6.11247	0.992839	123.649	45.291	4.16491	19.0011	22.6868	18.4627	0.801535	34.2983	4.31245	1.41079	20	45	1.20753	2015-08-28	35.2	20.0407	491
B07	4	1	0	0	0	100	10270.3	489.001	2495	5.08647	0.436892	156.217	39.7146	3.80772	23.8692	21.9056	21.3946	0.659273	0	0.247863	0.558226	15.4	71	1.22845	2015-09-04	35.2	20.0407	491
B07	4	2	0	0	0	100	7527.19	363.001	1871	5.21376	0.426377	154.81	39.2189	3.9217	23.5972	20.7728	18.3127	0.897156	0	2.36792	0.662398	15.1	68	1.24313	2015-09-06	35.2	20.0407	491
B07	4	3	0	0	0	100	7711.99	360.2	1917	5.35332	0.486828	147.793	40.0223	3.77306	22.0394	21.7891	20.4794	0.875952	0	1.00035	1.16611	21.2	36	1.21806	2015-09-06	35.2	20.0407	491
B07	4	4	0	0	0	100	8294.32	442.402	2394	5.49451	0.444156	143.507	41.2185	3.61476	21.246	18.9256	18.9376	0.813835	0	-0.11851	0.641096	14.9	74	1.24601	2015-09-07	35.2	20.0407	491
B07	4	5	0	0	0	100	7994.83	452.596	2418	5.35332	0.582926	141.339	45.8568	3.83202	22.273	17.3755	18.5553	0.845206	0	-1.23735	1.79481	19.4	54	1.22725	2015-09-07	35.2	20.0407	491
B07	4	6	0	0	0	100	8066	477.601	2683	5.64972	0.546856	134.862	43.1906	3.64165	19.916	16.7554	18.322	0.836495	0	-1.46982	1.17557	19	49	1.2179	2015-09-09	35.2	20.0407	491
B61	1	1	0	0	0	100	7283.07	412	2240	5.48546	0.50936	135.942	47.9575	4.26125	19.9096	17.8558	19.284	0.91543	0	-1.45162	1.0443	28.3	39	1.1595	2015-07-01	35.2	19.4996	478
B61	1	2	0	0	0	100	7428.3	413.603	2157	5.22193	0.5364	141.431	50.2387	3.14898	21.684	18.1656	19.7151	0.914178	0	-1.54089	0.967116	20.6	59	1.20822	2015-07-03	35.2	19.4996	478
B61	1	3	0	0	0	100	8590.71	465	2419	5.31632	0.567317	142.538	49.7442	3.28519	21.6322	18.1223	20.7452	0.789968	0	-2.47361	1.29706	25.8	31	1.18537	2015-07-03	35.2	19.4996	478
B61	1	4	0	0	0	100	7667.78	306	1568	5.19616	0.645047	141.722	53.432	3.41229	21.7152	26.0201	21.8179	0.911397	0	3.93085	1.1213	25.6	48	1.17888	2015-07-04	35.2	19.4996	478
B61	1	5	0	0	0	100	7136.3	326.404	1753	5.40541	0.567914	133.559	52.6617	3.3222	20.703	22.2411	20.3127	0.951546	0	1.96097	2.92352	16.7	66	1.21748	2015-07-06	35.2	19.4996	478
B61	1	6	0	0	0	100	7591.66	310.202	1612	5.24109	0.642446	144.369	46.9878	3.15912	21.769	25.286	20.3484	0.897943	0	4.93022	1.12175	16.8	60	1.2149	2015-07-18	35.2	19.4996	478
B61	2	1	5	S25	1	100	7455.69	319.797	1952	6.19579	0.654909	114.496	49.2967	3.32478	17.2366	24.1822	20.0548	0.905235	16.4627	3.92802	1.58287	21.4	40	1.19461	2015-07-18	35.2	19.4996	478
B61	2	2	5	S25	0	100	7272.45	301.597	1906	6.39795	0.659633	115.519	42.6835	3.99995	16.9787	24.5168	20.3066	0.928368	9.35854	4.0273	1.83076	23.3	33	1.18823	2015-07-19	35.2	19.4996	478
B61	2	3	5	S25	1	65	4731.23	189.588	1147	6.23053	0.580737	117.529	47.5209	3.62569	17.7799	25.7997	24.4446	0.911916	3.80623	1.17596	1.3147	15.6	73	1.22073	2015-07-25	35.2	19.4996	478
B61	2	4	5	S25	1	99.9	7215.47	298.8	1780	6.19579	0.524446	115.835	51.172	3.43565	17.5938	24.6875	22.3327	0.931335	6.3514	2.38206	1.66152	20.7	42	1.20466	2015-07-25	35.2	19.4996	478
B61	2	5	5	S25	1	100	7229.33	285.393	1694	6.19579	0.645363	115.86	51.1864	3.3563	18.0921	25.2015	25.3694	0.933246	12.7448	-0.211822	1.62908	14.9	58	1.23242	2015-07-30	35.2	19.4996	478
B61	2	6	5	S25	1	83.1	6295.69	311.613	1908	6.19963	0.467863	112.947	50.5106	3.32982	17.7048	20.5167	21.4572	0.908886	3.37906	-1.33137	0.44584	19.1	44	1.21576	2015-07-31	35.2	19.4996	478
B61	3	1	20	S87	0	84.8	7548.89	419.192	2647	6.39795	0.402464	111.133	47.3723	3.3361	16.7798	17.9798	19.0602	0.742575	4.84687	-0.793708	0.57825	18.1	57	1.21687	2015-08-07	35.2	19.4996	478
B61	3	2	20	S87	1	57	4304.14	224.405	1371	6.19963	0.491476	122.256	41.7978	4.25294	18.2006	18.946	19.5172	0.901533	3.81975	-0.672646	0.752606	21.9	60	1.20686	2015-08-08	35.2	19.4996	478
B61	3	3	20	S87	1	96.4	7253.62	412.199	2601	6.39795	0.55652	113.355	45.1416	4.30147	18.2158	17.5523	18.1228	0.917875	31.1421	-0.528398	0.652656	17.7	68	1.22567	2015-08-12	35.2	19.4996	478
B61	3	4	20	S87	0	96.2	7203.59	427.196	2630	6.19579	0.565953	118.976	43.414	3.14931	16.8212	16.7085	19.4191	0.903685	8.32053	-2.80979	0.981788	23.3	60	1.18984	2015-08-22	35.2	19.4996	478
B61	3	5	20	S87	0	99.5	7427.27	342.594	2139	6.25	0.573403	112.586	47.6589	3.27964	17.4699	22.3032	18.7708	0.904466	10.1167	3.28505	1.31261	16.9	69	1.20673	2015-08-27	35.2	19.4996	478
B61	3	6	20	S87	1	100	7657.66	343.392	2143	6.39795	0.657354	112.647	47.5665	3.05703	16.3441	23.2969	20.2779	0.881954	9.19038	2.95316	1.26305	18	59	1.20443	2015-08-27	35.2	19.4996	478
B61	4	1	0	0	0	100	7518.6	357	1929	5.50964	0.491222	135.751	49.2461	3.68051	21.097	21.4385	18.3815	0.938396	0	3.02361	1.82714	17.6	64	1.21559	2015-08-28	35.2	19.4996	478
B61	4	2	0	0	0	100	7584.04	372.999	2143	5.83431	0.476601	120.187	53.2135	3.94194	19.6188	20.5767	18.2418	0.893351	0	2.39832	0.453344	15.4	68	1.24173	2015-09-06	35.2	19.4996	478
B61	4	3	0	0	0	100	10177.7	507.603	2852	5.66893	0.521823	129.778	48.1808	3.68701	19.22	20.678	19.7337	0.660924	0	1.04046	1.12608	21.3	35	1.21808	2015-09-06	35.2	19.4996	478
B61	4	4	0	0	0	100	7694.08	427.73	2400	5.71429	0.477866	128.079	49.6952	3.31889	19.2371	18.0819	18.3898	0.872093	0	-0.340368	0.685653	14.9	74	1.24601	2015-09-07	35.2	19.4996	478
B61	4	5	0	0	0	100	8215.06	478.799	2662	5.62114	0.424627	130.418	49.4277	4.22448	20.7647	17.2772	17.8698	0.821004	0	-0.757812	1.67478	19.3	56	1.22772	2015-09-07	35.2	19.4996	478
B61	4	6	0	0	0	100	7468.76	496.399	2824	5.71429	0.454077	124.695	51.0402	3.20301	18.5775	15.0454	16.303	0.904353	0	-1.23656	1.46003	19	50	1.21778	2015-09-09	35.2	19.4996	478
B65	1	1	0	0	0	100	7422.37	454.798	2523	5.65931	0.641648	132.035	48.2087	3.29403	18.2577	16.4645	17.3801	0.909575	0	-0.91431	1.63414	28.6	39	1.15823	2015-07-01	35.5	18.2959	454
B65	1	2	0	0	0	100	7309.86	435.403	2302	5.42152	0.63027	139.86	49.2517	3.42851	20.305	16.9025	18.6505	0.921235	0	-1.58181	0.738047	21.5	55	1.20404	2015-07-03	35.5	18.2959	454
B65	1	3	0	0	0	100	7769.11	508.999	2782	5.54324	0.688329	135.198	47.7732	3.29205	19.1819	15.2864	17.3583	0.8691	0	-1.98941	0.857549	25.7	32	1.18553	2015-07-03	35.5	18.2959	454
B65	1	4	0	0	0	100	7980.36	368.801	1925	5.51268	0.921377	138.023	52.3673	3.16652	19.663	22.216	18.5525	0.845933	0	2.7	0.899029	25.4	51	1.17918	2015-07-04	35.5	18.2959	454
B65	1	5	0	0	0	100	7238.15	369.401	2018	5.74053	0.763585	136.133	46.1594	3.60785	18.537	19.9367	18.0959	0.935611	0	2.32149	4.13664	16.6	69	1.21791	2015-07-06	35.5	18.2959	454
B65	1	6	0	0	0	100	7620.39	329.197	1854	5.74713	0.686636	129.735	47.8062	3.16099	18.7418	24.0418	19.5545	0.887276	0	4.54846	1.05013	16.8	60	1.21502	2015-07-18	35.5	18.2959	454
B65	2	1	6	S84	0	95	6897.44	297.394	1950	6.61813	0.578008	105.055	47.3555	3.36277	15.4457	23.8111	20.8021	0.946763	5.31487	3.02338	1.95907	21.8	40	1.19287	2015-07-18	35.5	18.2959	454
B65	2	2	6	S84	1	94.3	6716.58	276.194	1787	6.61376	0.609546	102.159	51.9227	3.36721	15.2574	24.8267	21.915	0.95545	6.13005	2.68584	0.684247	23.1	32	1.1892	2015-07-19	35.5	18.2959	454
B65	2	3	6	S84	0	99.6	7204.97	282.398	1840	6.46831	0.664804	108.485	45.0525	3.42246	15.9835	26.0787	24.1479	0.933749	8.29893	1.88318	1.42125	16.3	70	1.21812	2015-07-25	35.5	18.2959	454
B65	2	4	6	S84	0	72.3	5299.08	226.395	1475	6.46831	0.34544	107.671	45.7856	3.33125	15.5735	23.702	20.6687	0.980559	4.10254	3.06817	1.84971	21.1	39	1.20301	2015-07-25	35.5	18.2959	454
B65	2	5	6	S84	1	97.5	7594.5	318.791	2010	6.46412	0.880276	112.504	44.2826	3.6969	16.2126	25.3548	24.4444	0.885461	14.9327	1.06647	2.63283	15.1	57	1.23142	2015-07-30	35.5	18.2959	454
B65	2	6	6	S84	0	54.2	3873.69	206.015	1355	6.61813	0.502229	110.129	42.255	3.59721	15.7304	19.2768	20.2967	0.897096	2.74064	-0.975735	0.36446	19.2	44	1.21498	2015-07-31	35.5	18.2959	454
B65	3	1	12	S13	1	95.1	6942.06	379.194	2481	6.61813	0.410556	107.168	45.7364	3.48423	15.5623	18.7808	19.8162	0.926808	4.91495	-0.978436	0.402361	19.2	56	1.21257	2015-08-07	35.5	18.2959	454
B65	3	2	12	S13	0	100	7260.87	388.797	2506	6.46412	0.465666	112.114	43.0029	3.66975	15.9945	18.9532	19.9307	0.929899	8.75719	-0.813934	1.2977	22.3	55	1.20577	2015-08-08	35.5	18.2959	454
B65	3	3	12	S13	1	93.6	7086.62	427.99	2765	6.46412	0.518842	111.096	43.5884	3.70488	15.6728	16.5505	18.0052	0.888571	5.54741	-1.63656	0.447373	18.7	63	1.22158	2015-08-12	35.5	18.2959	454
B65	3	4	12	S13	1	95.8	7051.16	442.795	2749	6.21504	0.613594	121.705	39.3511	3.09359	15.0437	15.9539	17.3927	0.915637	11.0723	-1.5822	0.980789	24.9	56	1.18267	2015-08-22	35.5	18.2959	454
B65	3	5	12	S13	1	100	7639.33	380.796	2383	6.41026	0.634485	113.242	45.8909	3.30719	15.7489	20.7027	19.1581	0.884121	16.1384	1.73927	1.59178	17.8	65	1.20477	2015-08-27	35.5	18.2959	454
B65	3	6	12	S13	0	93.8	6885.04	338.399	2088	6.26959	0.589141	117.704	44.2956	3.56145	15.9979	20.7141	19.4883	0.939153	8.89412	0.986311	0.245542	16.8	70	1.21871	2015-08-28	35.5	18.2959	454
B65	4	1	0	0	0	100	8599.86	426	2403	5.74713	0.593499	132.49	43.1332	3.25187	17.6217	21.2484	20.5737	0.783457	0	0.467143	0.661863	15.9	70	1.2261	2015-09-04	35.5	18.2959	454
B65	4	2	0	0	0	100	7695.55	374.999	2020	5.44662	0.617509	139.785	44.5752	3.20807	19.2645	20.9492	18.3247	0.877834	0	2.67331	0.538783	15.6	67	1.2412	2015-09-06	35.5	18.2959	454
B65	4	3	0	0	0	100	7953.23	377.4	2118	5.72574	0.630058	133.87	44.0583	3.16016	17.9668	21.9796	20.5179	0.84525	0	1.22745	1.31151	21.2	34	1.21829	2015-09-06	35.5	18.2959	454
B65	4	4	0	0	0	100	7511.72	429.999	2498	5.91017	0.44666	126.085	45.3935	3.18664	17.0794	17.7028	18.2671	0.90252	0	-0.510437	1.36889	15.4	71	1.24427	2015-09-07	35.5	18.2959	454
B65	4	5	0	0	0	100	7911.85	490.8	2903	5.91017	0.505486	127.15	41.9486	3.59156	16.5771	16.2879	16.8912	0.855032	0	-0.487655	1.52856	18.8	57	1.22968	2015-09-07	35.5	18.2959	454
B65	4	6	0	0	0	100	7721.16	543.401	3301	6.08643	0.484006	123.497	41.0971	3.17487	15.5538	14.3827	15.5645	0.876505	0	-1.12277	1.67745	19	50	1.21766	2015-09-09	35.5	18.2959	454
B67	1	1	0	0	0	100	7663.58	353.2	1694	4.84027	0.508338	162.73	45.7495	3.78058	25.0404	21.8322	20.7987	0.88604	0	1.08928	0.516517	21.7	50	1.20396	2015-06-16	36	20.6982	474
B67	1	2	0	0	0	100	7837.88	354.2	1619	4.68165	0.485329	166.103	51.4874	3.48423	26.4521	22.6896	22.4422	0.866305	0	0.351198	1.39517	17.9	49	1.21619	2015-06-18	36	20.6982	474
B67	1	3	0	0	0	100	7777.14	359	1666	4.80077	0.559019	163.048	52.3499	3.3899	24.896	22.13	20.785	0.871522	0	1.43648	1.02228	22.8	41	1.1949	2015-06-19	36	20.6982	474
B67	1	4	0	0	0	100	9278.71	359.8	1602	4.71921	0.8926	167.143	56.0915	3.62269	27.3057	26.6033	24.5613	0.731318	0	2.36278	2.11031	18.2	44	1.20053	2015-06-22	36	20.6982	474
B67	1	5	0	0	0	100	7376.24	309.203	1502	4.93583	0.443616	153.264	50.6965	3.36709	23.8718	24.5907	21.2019	0.921743	0	3.3277	1.3829	16.8	71	1.21574	2015-06-27	36	20.6982	474
B67	1	6	0	0	0	100	7440.83	307.4	1533	5.18941	0.653286	148.459	51.7311	3.54924	22.5806	25.0908	20.6114	0.912341	0	4.18779	1.42735	17.9	53	1.21094	2015-07-18	36	20.6982	474
B67	2	1	3	B80	0	100	7214.83	303.799	1756	6.0024	0.665454	126.575	43.3627	3.74005	18.7065	24.8078	20.6818	0.923701	31.0243	4.27523	1.69452	21.3	40	1.19516	2015-07-18	36	20.6982	474
B67	2	2	3	B80	0	100	7543.93	315.088	1832	6.04961	0.633001	123.364	45.2195	3.47652	17.9368	25.0168	20.9169	0.901858	11.1682	3.69971	0.745489	23.4	32	1.18781	2015-07-19	36	20.6982	474
B67	2	3	3	B80	0	98	7017.98	260.202	1570	6.2422	0.669127	123.151	42.6396	4.07735	18.8953	27.4168	26.0607	0.944904	38.4794	1.46705	1.35933	16.4	70	1.21778	2015-07-25	36	20.6982	474
B67	2	4	3	B80	1	56.3	4193.93	177.997	1080	6.19195	0.478274	117.163	46.5829	3.58223	17.7288	24.0613	22.1361	0.912084	2.49141	2.33362	2.45148	21.1	40	1.20301	2015-07-25	36	20.6982	474
B67	2	5	3	B80	0	58.9	4415.2	180.545	1052	6.04595	0.632053	121.014	47.6695	3.62166	18.8416	25.2149	25.1797	0.86822	3.30227	0.338351	1.96274	16.1	54	1.22756	2015-07-30	36	20.6982	474
B67	2	6	3	B80	0	100	7165.07	349.796	2066	6.0024	0.510838	124.858	44.4581	3.7805	19.1265	20.39	21.0331	0.946582	9.24265	-0.834713	0.239485	19.9	41	1.21219	2015-07-31	36	20.6982	474
B67	3	1	15	S05	1	54.7	4007.93	211.201	1257	6.0024	0.609037	121.553	46.6449	3.64649	18.5113	19.3233	19.9738	0.912798	3.21717	-0.680854	0.353023	19.4	55	1.21155	2015-08-07	36	20.6982	474
B67	3	2	15	S05	1	99.3	7496.3	382.59	2341	6.19195	0.425352	121.399	41.9902	4.60043	18.9071	19.7999	20.0893	0.896835	16.8642	-0.237763	0.698588	22.4	54	1.20497	2015-08-08	36	20.6982	474
B67	3	3	15	S05	1	59.1	4581.98	262.38	1543	6.035	0.723905	124.18	46.2727	3.69292	18.7499	17.5627	19.1323	0.920255	7.23804	-1.55922	0.739073	19.1	58	1.22046	2015-08-12	36	20.6982	474
B67	3	4	15	S05	1	100	7963.83	351.591	2029	5.95238	0.774893	124.674	48.629	3.33828	17.7746	23.7828	21.1395	0.847374	14.2687	2.59147	1.63179	17.6	64	1.20577	2015-08-27	36	20.6982	474
B67	3	5	15	S05	1	100	7173.48	318.79	1899	6.04961	0.575703	123.042	43.8543	3.68901	18.5927	22.9567	19.4788	0.942311	23.7168	3.42885	0.859717	16.8	68	1.21901	2015-08-28	36	20.6982	474
B67	3	6	15	S05	1	99.6	8299.62	361.792	2103	5.8651	0.59462	127.318	44.6818	3.91729	19.5626	24.0568	19.4081	0.814029	12.7891	3.7619	1.66938	20.8	45	1.20424	2015-08-28	36	20.6982	474
B67	4	1	0	0	0	100	7618.11	350.686	1684	4.87805	0.421086	154.925	50.6566	3.52373	24.6224	22.1929	21.5382	0.890123	0	0.57865	0.933739	16.3	67	1.22475	2015-09-04	36	20.6982	474
B67	4	2	0	0	0	100	7628.66	369.599	1759	4.83793	0.367673	159.865	50.168	3.83687	24.9683	20.7424	18.069	0.888603	0	2.97741	0.806381	15.6	66	1.24108	2015-09-06	36	20.6982	474
B67	4	3	0	0	0	100	7660.69	353.2	1744	4.96278	0.435001	152.681	49.7734	3.73667	23.4123	22.1808	20.4977	0.885257	0	1.16129	1.29596	21.2	33	1.21863	2015-09-06	36	20.6982	474
B67	4	4	0	0	0	100	7392.18	414	2049	5.09165	0.438915	146.892	52.0956	3.61094	22.6882	18.0379	18.7306	0.917666	0	-0.608876	1.99798	15.3	70	1.24481	2015-09-07	36	20.6982	474
B67	4	5	0	0	0	100	8304.44	465.926	2266	5.0025	0.458609	152.183	50.9068	3.59498	24.0046	17.7576	17.8618	0.838577	0	-0.183501	0.87462	18.7	57	1.23002	2015-09-07	36	20.6982	474
B67	4	6	0	0	0	100	8035.02	513.801	2776	5.48546	0.538122	136.219	48.8005	3.57993	20.7072	15.5851	16.9801	0.84587	0	-1.34297	1.68774	19.7	49	1.21485	2015-09-09	36	20.6982	474
B75	1	1	0	0	0	100	7357.83	402.2	2166	5.42005	0.427359	135.961	49.7945	3.2774	20.0212	18.3725	19.2416	0.922757	0	-0.860301	1.81516	22.1	49	1.19511	2015-06-30	35.4	18.8839	461
B75	1	2	0	0	0	100	7347.51	434.799	2550	5.8651	0.461089	124.052	46.471	3.67665	17.4839	16.9658	18.2844	0.913301	0	-1.22213	1.17166	28.4	39	1.15907	2015-07-01	35.4	18.8839	461
B75	1	3	0	0	0	100	8335.26	491.599	2746	5.69152	0.496478	127.993	50.992	4.1072	19.6914	16.8563	18.5261	0.808192	0	-1.63825	1.05984	20.7	58	1.20777	2015-07-03	35.4	18.8839	461
B75	1	4	0	0	0	100	8106.85	462.399	2624	5.72576	0.638828	126.556	49.6147	3.21647	18.9101	17.4557	19.9956	0.826041	0	-2.04593	0.984661	26.1	31	1.18398	2015-07-03	35.4	18.8839	461
B75	1	5	0	0	0	100	7503.24	318.2	1743	5.64653	0.644507	133.422	49.1406	3.51557	19.4053	24.1307	21.2589	0.889386	0	2.58371	1.55309	25.8	49	1.17734	2015-07-04	35.4	18.8839	461
B75	1	6	0	0	0	100	8049.29	345.801	1734	5.23013	0.611651	148.676	50.3339	3.97092	22.3531	23.6617	19.8653	0.841964	0	4.08583	1.35849	17.7	56	1.21144	2015-07-18	35.4	18.8839	461
B75	2	1	7	S06	1	99.1	7629.62	326.394	2003	6.2461	0.640816	114.572	48.3767	3.72996	17.5431	23.5593	20.7559	0.90874	19.0129	2.39966	1.02302	21.2	40	1.19547	2015-07-18	35.4	18.8839	461
B75	2	2	7	S06	1	94.1	9358.51	398.801	2340	6.04961	0.664744	116.857	53.5631	3.37694	18.0676	24.923	22.2873	0.696221	25.1198	2.61888	1.64789	22.9	32	1.18994	2015-07-19	35.4	18.8839	461
B75	2	3	7	S06	1	96.1	7243.18	286.192	1717	6.13874	0.797846	119.196	47.5104	3.75229	18.2601	25.5487	23.2886	0.924881	12.5923	1.88347	1.10093	15.8	73	1.21969	2015-07-25	35.4	18.8839	461
B75	2	4	7	S06	0	96.3	7134.65	314.594	1932	6.2422	0.539304	112.759	50.0422	3.39695	17.381	23.2496	20.229	0.903783	11.2567	2.85455	1.59666	19.9	46	1.20788	2015-07-25	35.4	18.8839	461
B75	2	5	7	S06	1	100	7703.8	317.792	2012	6.48719	0.697174	107.453	50.4919	3.46544	16.7499	24.9619	23.8653	0.877723	35.773	1.10933	1.00955	15	59	1.2318	2015-07-30	35.4	18.8839	461
B75	2	6	7	S06	1	100	7465.61	385.996	2495	6.50618	0.514451	104.713	49.9941	3.50769	16.5294	19.3768	20.0337	0.908952	19.5636	-0.699666	0.217536	18.8	44	1.21711	2015-07-31	35.4	18.8839	461
B75	3	1	13	S30	0	100	7671.74	422.199	2882	6.91085	0.388176	99.7082	46.7658	3.64028	15.9856	18.2881	19.3274	0.885351	9.15822	-0.982777	0.386481	19.4	55	1.21155	2015-08-07	35.4	18.8839	461
B75	3	2	13	S30	0	100	7308.33	371.594	2494	6.67557	0.41482	106.167	42.8108	3.98062	16.6793	19.571	19.9821	0.925471	20.9542	-0.0811738	0.669041	22.3	54	1.20577	2015-08-08	35.4	18.8839	461
B75	3	3	13	S30	1	91.7	6128.29	343.409	2412	6.96864	0.513777	95.8744	46.4875	3.62632	15.6238	17.8988	19.6566	0.879843	4.80995	-1.63414	0.900038	18.9	62	1.22098	2015-08-12	35.4	18.8839	461
B75	3	4	13	S30	1	91.3	7046.17	404.389	2535	6.39795	0.62095	114.008	45.4683	3.18093	16.2949	17.2118	18.8233	0.884633	5.8085	-1.67418	0.984191	24.9	56	1.18267	2015-08-22	35.4	18.8839	461
B75	3	5	13	S30	0	47.3	3154.25	161.198	1064	6.67111	0.559391	107.604	43.8021	3.23922	15.9267	19.9545	18.9181	0.90124	45.9477	1.18341	2.10102	17.8	65	1.20477	2015-08-27	35.4	18.8839	461
B75	3	6	13	S30	0	100	7370.05	347.195	2199	6.45161	0.458107	112.984	44.8892	3.55979	17.3744	21.6717	19.2572	0.918928	16.2031	2.31164	0.490638	17.2	68	1.21694	2015-08-28	35.4	18.8839	461
B75	4	1	0	0	0	100	9089.38	433.8	2242	5.13611	0.413139	151.072	42.4112	3.82883	22.2592	21.8386	20.937	0.745245	0	0.717857	1.36919	16.1	65	1.22572	2015-09-04	35.4	18.8839	461
B75	4	2	0	0	0	100	10634.6	562.203	2907	5.23013	0.381415	149.129	44.2687	3.68236	21.9458	19.6069	17.7194	0.638664	0	1.69767	1.15794	15.9	65	1.23989	2015-09-06	35.4	18.8839	461
B75	4	3	0	0	0	100	9525.92	475.801	2529	5.25762	0.597137	143.805	44.3075	3.78524	22.2473	20.9542	19.8884	0.711226	0	0.904061	1.09139	20.9	35	1.21949	2015-09-06	35.4	18.8839	461
B75	4	4	0	0	0	100	7908.68	469.599	2449	5.27148	0.349595	148.131	43.5354	4.14575	22.1929	16.7374	17.738	0.859691	0	-0.822899	1.62194	15	72	1.24602	2015-09-07	35.4	18.8839	461
B75	4	5	0	0	0	100	8366.48	521.399	2876	5.53097	0.47436	134.191	47.0892	3.85588	20.456	16.0336	17.1409	0.810147	0	-0.709939	1.36249	19.6	56	1.22645	2015-09-07	35.4	18.8839	461
B75	4	6	0	0	0	100	8151.07	559	3038	5.42005	0.409042	139.016	44.9763	3.51103	20.2775	14.5331	15.7588	0.832341	0	-1.31799	1.69984	19.9	47	1.21395	2015-09-09	35.4	18.8839	461
B80	1	1	0	0	0	100	8133.86	443.399	2641	6.03136	0.528436	124.586	43.2739	3.78339	17.4371	18.5438	19.6657	0.829755	0	-0.861088	2.6573	29.2	37	1.15605	2015-07-01	36	20.148	471
B80	1	2	0	0	0	100	8251	428.798	2421	5.69801	0.462495	134.861	42.2755	3.68259	19.5256	19.226	20.84	0.82076	0	-1.39884	0.496698	21.6	54	1.20371	2015-07-03	36	20.148	471
B80	1	3	0	0	0	100	8089.01	445.002	2654	6.03136	0.590256	122.83	44.789	3.54203	18.3121	18.0581	20.0846	0.830431	0	-1.97957	1.0206	25.7	32	1.18541	2015-07-03	36	20.148	471
B80	1	4	0	0	0	100	7604.37	314.403	1848	5.86166	0.543907	127.881	42.2765	3.6974	18.2956	24.295	20.8618	0.89356	0	3.37382	0.978994	25.6	51	1.17831	2015-07-04	36	20.148	471
B80	1	5	0	0	0	100	7668.73	355.401	1877	5.44366	0.578732	144.972	44.2429	3.61909	20.6985	21.7739	20.3012	0.881983	0	1.8284	3.22036	17.5	58	1.21434	2015-07-06	36	20.148	471
B80	1	6	0	0	0	100	8103.44	331.6	1788	5.54324	0.551046	139.957	43.517	3.81946	20.5878	25.5313	21.0129	0.838076	0	4.66044	1.46462	16.7	59	1.21556	2015-07-18	36	20.148	471
B80	2	1	3	B67	1	99.9	7230.02	303.791	1923	6.61376	0.6649	112.582	44.0543	3.65606	16.2808	24.9389	20.8574	0.922342	31.0243	4.27936	1.62675	21.3	40	1.19516	2015-07-18	36	20.148	471
B80	2	2	3	B67	1	100	7561.38	315.195	2033	6.67557	0.711101	108.838	44.4537	3.55255	15.8236	24.9625	20.9032	0.901423	11.1682	3.69949	0.763921	23.4	32	1.18781	2015-07-19	36	20.148	471
B80	2	3	3	B67	1	98	7020.08	260.197	1730	6.67557	0.686329	107.19	42.9324	3.81186	16.7972	27.5485	26.1668	0.947586	38.4794	1.46416	1.36244	16.4	70	1.21778	2015-07-25	36	20.148	471
B80	2	4	3	B67	0	56.3	4211.97	178.001	1210	6.83995	0.438663	103	44.0621	3.55421	15.5199	24.1366	22.1462	0.909492	2.49141	2.30234	2.48601	21.1	40	1.20301	2015-07-25	36	20.148	471
B80	2	5	3	B67	1	58.9	4413.25	180.583	1193	6.83995	0.67589	103.868	46.2977	3.56929	15.8609	25.1699	25.0847	0.868897	3.30227	0.330478	1.94831	16.1	54	1.22756	2015-07-30	36	20.148	471
B80	2	6	3	B67	1	100	7177.35	349.795	2297	6.62691	0.44943	106.939	45.3385	3.69494	16.6187	20.5258	21.1805	0.945978	9.24265	-0.830811	0.238902	19.9	41	1.21219	2015-07-31	36	20.148	471
B80	3	1	16	S12	0	94.4	7543.73	407.997	2692	6.67111	0.393667	105.816	45.7342	3.64876	16.0444	18.36	19.3263	0.854071	10.7602	-0.759399	0.768353	18.7	57	1.2145	2015-08-07	36	20.148	471
B80	3	2	16	S12	1	99.9	7539.13	395.39	2644	6.67557	0.378575	105.222	44.2657	3.65387	15.8758	19.3158	19.5586	0.893293	9.23119	-0.0501065	1.37759	21.4	59	1.20924	2015-08-08	36	20.148	471
B80	3	3	16	S12	0	95.7	7487.1	431.992	2979	6.89655	0.361027	101.546	43.4774	3.70686	15.4495	17.2637	18.6828	0.869757	7.23123	-1.23327	1.3265	18	64	1.22469	2015-08-12	36	20.148	471
B80	3	4	16	S12	0	88.1	6815.54	322.796	2035	6.46412	0.716682	113.63	43.5511	3.5402	16.2548	21.703	16.9234	0.884988	4.70723	5.08894	1.73364	16.8	69	1.20727	2015-08-27	36	20.148	471
B80	3	5	16	S12	0	100	8114.67	361.995	2275	6.41026	0.633532	113.384	43.7157	3.15884	15.5364	23.968	21.1483	0.831563	11.2058	2.57792	1.27553	18	62	1.20439	2015-08-27	36	20.148	471
B80	3	6	16	S12	0	85.4	6400.61	297.992	1917	6.61813	0.55359	109.34	45.4263	3.34181	15.6243	22.3113	19.087	0.889666	5.6349	3.07692	0.983427	17.1	67	1.21796	2015-08-28	36	20.148	471
B80	4	1	0	0	0	100	7736.12	349.199	1993	5.74713	0.474438	131.516	43.7099	3.56992	18.4567	22.7924	22.0599	0.877427	0	0.714089	1.52047	16	65	1.22606	2015-09-04	36	20.148	471
B80	4	2	0	0	0	100	7281.59	341.423	1753	5.59284	0.663495	140.916	48.1393	4.11676	19.5581	22.0122	19.9519	0.781937	0	1.69955	0.705701	15.9	65	1.23977	2015-09-06	36	20.148	471
B80	4	3	0	0	0	100	9781.88	468.2	2706	5.74713	0.579621	130.649	42.3435	3.80295	18.2054	21.7536	20.2115	0.690572	0	1.77216	1.87934	20.9	35	1.2196	2015-09-06	36	20.148	471
B80	4	4	0	0	0	100	9274.18	515.403	3007	5.91017	0.524625	124.37	47.0584	4.32148	19.1239	18.406	18.771	0.726459	0	-0.702329	1.57437	15	71	1.24602	2015-09-07	36	20.148	471
B80	4	5	0	0	0	100	8245.67	457.401	2636	5.74713	0.581769	126.554	46.9529	3.82778	18.8323	18.3948	19.4003	0.809694	0	-1.2582	1.60503	19.6	54	1.22645	2015-09-07	36	20.148	471
B80	4	6	0	0	0	100	8882.95	536.999	3243	6.08643	0.562483	122.282	43.3158	3.77546	17.1178	16.422	18.0506	0.768006	0	-1.54009	1.47482	19.9	47	1.21395	2015-09-09	36	20.148	471
B82	1	1	0	0	0	100	8015.05	445.399	2274	5.13611	0.714644	141.117	54.7918	3.65529	22.3898	17.9392	18.4195	0.843138	0	-0.437022	1.46751	22.8	43	1.1923	2015-06-30	33.3	19.1191	431
B82	1	2	0	0	0	100	7950.91	452	2331	5.23286	0.768912	137.075	56.8872	3.91214	22.3202	17.7305	18.585	0.853065	0	-1.00597	2.65957	28.9	38	1.15714	2015-07-01	33.3	19.1191	431
B82	1	3	0	0	0	100	8239.54	442.601	2174	5.0025	0.657648	148.838	54.7719	3.70013	24.0128	18.5087	20.1663	0.823251	0	-1.69054	0.759472	21.6	52	1.20382	2015-07-03	33.3	19.1191	431
B82	1	4	0	0	0	100	7888.75	440.8	2343	5.39374	0.825705	134.267	53.8787	4.10998	21.5323	17.9326	19.5345	0.858958	0	-1.39823	0.479182	25.5	31	1.18626	2015-07-03	33.3	19.1191	431
B82	1	5	0	0	0	100	7405.68	323.601	1654	5.23013	0.746621	141.069	54.6055	3.6606	22.6506	23.1881	18.9699	0.913401	0	4.22282	1.37199	25.8	51	1.17755	2015-07-04	33.3	19.1191	431
B82	1	6	0	0	0	100	7793.85	335.203	1645	5.0025	0.736839	149.117	54.6246	3.94827	23.9226	24.3675	20.9264	0.870225	0	3.36343	1.28996	17.6	54	1.21192	2015-07-18	33.3	19.1191	431
B82	2	1	9	B01	0	43.1	2933.58	130.396	808	6.2461	0.602537	109.644	51.7203	3.69067	17.2378	22.94	19.0492	0.902444	6.42682	3.86057	1.26773	23.5	33	1.18737	2015-07-19	33.3	19.1191	431
B82	2	2	9	B01	1	41.1	2934.75	117.415	675	5.78704	0.615837	118.079	55.4938	3.3594	18.6382	25.2349	27.4427	0.948345	17.6173	-2.17259	0.997272	16	73	1.21853	2015-07-25	33.3	19.1191	431
B82	2	3	9	B01	0	91.3	6443.17	276.999	1700	6.09756	0.470566	112.769	50.0271	4.11059	17.8544	23.4825	20.9824	0.954045	15.329	2.63327	1.54135	19.1	45	1.21151	2015-07-25	33.3	19.1191	431
B82	2	4	9	B01	1	48.1	3403.03	143.204	869	6.09756	0.581651	112.87	51.7879	4.78666	18.9859	24.2677	21.4746	0.93008	3.4856	3.17824	0.870613	15.6	59	1.2291	2015-07-30	33.3	19.1191	431
B82	2	5	9	B01	0	100	7236.01	385.597	2386	6.28338	0.422802	112.852	48.782	3.83693	17.6025	18.8383	19.2563	0.936691	11.8186	-0.299968	1.11874	18.8	47	1.21692	2015-07-31	33.3	19.1191	431
B82	2	6	9	B01	0	44	2984.58	137.594	845	6.10128	0.638773	113.444	49.4363	4.20456	17.691	21.6559	19.8349	0.908829	8.55152	1.88258	3.19467	15.8	72	1.21856	2015-08-04	33.3	19.1191	431
B82	3	1	18	B87	0	100	7730	408.796	2616	6.50195	0.49377	110.787	45.4818	4.5803	16.9504	19.1706	20.0428	0.87722	8.22408	-0.855771	0.804644	18.1	58	1.21699	2015-08-07	33.3	19.1191	431
B82	3	2	18	B87	1	100	7695.96	395.594	2586	6.50618	0.470669	109.831	43.1262	4.76234	16.8562	19.6013	19.9153	0.880658	11.6974	-0.216806	1.27271	21.7	58	1.20811	2015-08-08	33.3	19.1191	431
B82	3	3	18	B87	0	100	7582.29	406.595	2625	6.50195	0.618609	109.379	45.5432	5.01822	17.6396	18.5413	19.9622	0.892347	11.4768	-1.16732	0.787435	18	67	1.2245	2015-08-12	33.3	19.1191	431
B82	3	4	18	B87	1	66.8	5798.03	330.402	2236	6.72948	0.633357	107.704	40.1722	4.20962	14.9216	17.6083	19.4367	0.81898	33.9862	-1.8499	0.903228	23.5	60	1.18874	2015-08-22	33.3	19.1191	431
B82	3	5	18	B87	1	81	6443.97	302.191	1837	6.29327	0.670426	113.798	50.6086	3.5113	16.5947	21.865	17.5299	0.87471	26.4988	4.39238	1.92923	16.9	69	1.20693	2015-08-27	33.3	19.1191	431
B82	3	6	18	B87	1	54.2	4306.71	200.611	1246	6.29327	0.630864	110.835	50.3518	3.35672	15.789	22.3184	19.7774	0.866062	26.1702	2.62219	0.967337	18	61	1.20439	2015-08-27	33.3	19.1191	431
B82	4	1	0	0	0	100	7717.37	366.202	1885	5.17866	0.49752	137.031	57.2145	4.01778	21.4049	21.4678	21.1236	0.877704	0	0.548101	1.32774	15.8	66	1.22701	2015-09-04	33.3	19.1191	431
B82	4	2	0	0	0	100	7620.49	364.999	1774	4.91642	0.484392	147.16	58.6591	3.91537	23.7131	21.2099	19.3117	0.890152	0	1.69408	0.545485	16.1	64	1.23905	2015-09-06	33.3	19.1191	431
B82	4	3	0	0	0	100	7389.59	349.4	1751	5.13347	0.686803	141.242	58.2399	3.51965	21.7317	21.1239	19.2684	0.915933	0	1.8943	1.61407	20.6	38	1.22083	2015-09-06	33.3	19.1191	431
B82	4	4	0	0	0	100	7548.57	432.403	2283	5.31632	0.581462	130.147	59.3003	3.49981	20.6057	17.5248	18.329	0.896296	0	-0.858987	1.44296	15	72	1.24614	2015-09-07	33.3	19.1191	431
B82	4	5	0	0	0	100	8055.54	454.399	2376	5.27426	0.643679	133.463	57.7503	3.45387	20.6189	17.5725	18.8205	0.84168	0	-1.37249	1.17772	19.5	54	1.22678	2015-09-07	33.3	19.1191	431
B82	4	6	0	0	0	100	8333	525.198	2764	5.42005	0.694984	130.686	59.3323	3.45179	20.3201	15.6363	17.5761	0.814619	0	-1.6713	1.31142	19.6	48	1.21518	2015-09-09	33.3	19.1191	431
B84	1	1	0	0	0	100	8045.69	377.798	1990	5.26039	0.553754	137.889	51.9418	4.27118	20.6791	21.7601	20.9098	0.839814	0	0.699836	0.678934	21.2	49	1.20629	2015-06-16	33.8	20.0306	425
B84	1	2	0	0	0	100	7652.21	345.403	1707	5.0025	0.55998	159.475	42.867	3.56862	22.4829	22.6171	22.7577	0.887197	0	-0.0769483	2.08738	18.2	45	1.21526	2015-06-18	33.8	20.0306	425
B84	1	3	0	0	0	100	8269.41	400.2	2032	5.10986	0.520824	141.075	55.6777	4.56051	22.6705	21.3491	19.9548	0.818641	0	0.999944	0.364574	22.8	40	1.19502	2015-06-19	33.8	20.0306	425
B84	1	4	0	0	0	100	8425.46	336.799	1593	4.77099	0.627946	163.278	47.891	3.7174	25.9475	27.0533	25.631	0.809017	0	1.19312	2.39244	18.9	42	1.19766	2015-06-22	33.8	20.0306	425
B84	1	5	0	0	0	100	7839.77	343.202	1819	5.35332	0.438247	142.123	46.5894	3.43008	19.6593	23.8458	20.1065	0.869557	0	3.7055	2.05874	16.7	72	1.21612	2015-06-27	33.8	20.0306	425
B84	1	6	0	0	0	100	8084.41	347.802	1945	5.69152	0.593313	133.375	45.3645	3.8987	19.672	24.3514	19.9303	0.839667	0	4.11506	1.78659	17.8	54	1.21094	2015-07-18	33.8	20.0306	425
B84	2	1	10	S87	1	65.8	5150.8	232.767	1429	6.19963	0.556552	116.43	46.2957	4.07757	16.7807	22.4578	19.6014	0.869409	6.5992	2.69877	1.48391	21.3	40	1.1948	2015-07-18	33.8	20.0306	425
B84	2	2	10	S87	1	100	7307.36	314.194	1939	6.21504	0.52374	116.953	45.0372	3.52415	16.2158	23.6645	20.4403	0.923996	9.18567	3.10699	0.620715	23	33	1.18939	2015-07-19	33.8	20.0306	425
B84	2	3	10	S87	1	59.9	4423.46	187.378	1074	5.86166	0.638242	128.865	45.5636	3.60741	19.3298	23.9019	22.5867	0.914235	13.345	1.35793	1.2976	15.4	73	1.22153	2015-07-25	33.8	20.0306	425
B84	2	4	10	S87	1	63.3	4405.09	203.394	1171	5.86166	0.528094	124.427	49.5535	3.3839	18.0794	21.489	19.2069	0.889486	20.366	2.70551	1.36737	20.3	43	1.20642	2015-07-25	33.8	20.0306	425
B84	2	5	10	S87	0	71.4	5285.22	232.4	1469	6.41026	0.614022	111.803	46.3685	4.67474	17.8038	23.353	22.8591	0.879197	4.11862	0.448231	1.68841	14.8	59	1.23263	2015-07-30	33.8	20.0306	425
B84	2	6	10	S87	1	55.2	4093.08	216.994	1380	6.41026	0.433281	110.771	46.4563	4.11638	16.9436	18.7817	19.9095	0.894415	3.23187	-0.744096	0.281507	18.8	44	1.21699	2015-07-31	33.8	20.0306	425
B84	3	1	19	S25	0	99.8	7391.01	422.993	2592	6.16143	0.411421	116.283	46.9096	3.68966	17.6673	17.583	18.6398	0.921975	14.3984	-1.11551	0.747411	18.1	57	1.21699	2015-08-07	33.8	20.0306	425
B84	3	2	19	S25	1	85.8	6115.45	333.785	2040	6.17665	0.426277	117.836	45.7642	4.69135	18.6495	18.754	19.164	0.955254	6.68633	-0.568491	1.36651	22	57	1.20674	2015-08-08	33.8	20.0306	425
B84	3	3	19	S25	1	57.9	4268.47	247.792	1614	6.56168	0.55016	109.984	43.6741	4.02585	16.6761	17.3401	18.4384	0.904863	11.6493	-0.920495	0.448767	18	68	1.22453	2015-08-12	33.8	20.0306	425
B84	3	4	19	S25	0	100	7058.81	329.793	1934	5.91017	0.558987	126.167	44.4007	3.41465	18.1238	22.0469	18.5791	0.956556	11.7478	3.30705	1.31779	17.1	69	1.20602	2015-08-27	33.8	20.0306	425
B84	3	5	19	S25	0	100	7304.22	323.392	1908	6.03136	0.662275	122.438	46.9823	3.33247	17.7001	23.2312	19.3901	0.922479	7.84274	3.97821	1.7168	18.6	58	1.20208	2015-08-27	33.8	20.0306	425
B84	3	6	19	S25	0	100	7074.78	335.797	1939	5.86166	0.539101	125.387	47.7144	3.45693	18.7249	21.4413	19.0034	0.954464	17.8973	2.44571	1.44784	17.1	65	1.21766	2015-08-28	33.8	20.0306	425
B84	4	1	0	0	0	100	7508.06	358.604	1990	5.56793	0.41748	135.641	44.5988	3.42304	20.1817	21.121	20.7885	0.907818	0	0.446596	1.25015	15	71	1.2303	2015-09-04	33.8	20.0306	425
B84	4	2	0	0	0	100	7230.09	359.8	1939	5.39957	0.347027	141.76	43.7921	3.47667	21.0478	20.2272	17.649	0.942998	0	2.65413	0.495643	14.7	70	1.24488	2015-09-06	33.8	20.0306	425
B84	4	3	0	0	0	100	7503.65	347.798	1953	5.69476	0.500222	134.804	43.2736	3.70498	20.1187	22.0194	21.5866	0.904854	0	0.4539	0.705377	21	35	1.21904	2015-09-06	33.8	20.0306	425
B84	4	4	0	0	0	100	7325.28	405.197	2214	5.54324	0.401113	137.581	45.2006	3.53905	20.6339	18.3357	18.2147	0.926113	0	0.0450222	1.33729	14.4	73	1.24831	2015-09-07	33.8	20.0306	425
B84	4	5	0	0	0	100	7656.13	441.999	2382	5.39957	0.466428	139.23	46.3318	3.47746	21.3876	17.2565	18.0469	0.889935	0	-0.798635	1.20356	20	53	1.22498	2015-09-07	33.8	20.0306	425
B84	4	6	0	0	0	100	7968.62	519.603	2871	5.54324	0.465119	135.96	45.0528	3.46049	19.7395	15.3465	17.1193	0.855834	0	-1.68872	0.789399	19.4	50	1.21621	2015-09-09	33.8	20.0306	425
B87	1	1	0	0	0	100	8582.69	467.803	2486	5.36193	0.664601	141.162	47.0193	4.28402	22.2403	18.2026	19.6947	0.789087	0	-1.48626	1.58032	16	66	1.2226	2015-06-11	34.9	19.4533	519
B87	1	2	0	0	0	100	7857.14	434.201	2417	5.52792	0.636885	132.779	46.8749	3.38443	18.5821	17.957	19.212	0.861994	0	-1.57616	0.411377	14.2	66	1.23195	2015-06-15	34.9	19.4533	519
B87	1	3	0	0	0	100	8766.95	405.397	2213	5.46448	0.554144	135.001	48.183	4.71525	20.1985	22.0522	21.4365	0.772108	0	0.312335	0.418129	21.2	50	1.20619	2015-06-16	34.9	19.4533	519
B87	1	4	0	0	0	100	8428.83	380.399	1991	5.22193	0.483891	143.498	47.5458	4.31035	22.9421	22.4378	21.3539	0.803903	0	1.15077	1.68457	18.3	49	1.21441	2015-06-18	34.9	19.4533	519
B87	1	5	0	0	0	100	8233.96	371.601	1959	5.31632	0.585629	143.599	46.1169	4.28911	23.0753	22.1536	21.4389	0.822881	0	0.658601	0.668134	23.4	41	1.19241	2015-06-19	34.9	19.4533	519
B87	1	6	0	0	0	100	8135.62	340.4	1892	5.6243	0.625995	133.581	46.3191	4.13835	18.9351	25.1301	20.0294	0.832235	0	4.34565	1.32443	18.2	53	1.20927	2015-07-18	34.9	19.4533	519
B87	2	1	4	B07	1	100	9692.2	410.997	2702	6.60939	0.767647	109.593	42.4824	3.80734	15.0441	24.1778	21.2698	0.69995	19.7206	2.65745	1.25027	21.3	40	1.19516	2015-07-18	34.9	19.4533	519
B87	2	2	4	B07	0	100	7711.93	310.996	2084	6.78426	0.776457	107.444	41.8126	3.43042	14.315	24.8496	21.6855	0.874807	19.512	3.09108	1.13908	23.4	32	1.18793	2015-07-19	34.9	19.4533	519
B87	2	3	4	B07	1	100	7521.6	276.595	1846	6.83995	0.71382	107.901	41.9328	3.88496	16.6594	27.8102	25.4177	0.898657	11.6732	1.71485	1.55615	16.2	69	1.2189	2015-07-25	34.9	19.4533	519
B87	2	4	4	B07	0	100	7979.73	348.993	2378	6.83995	0.512322	105.453	41.3362	4.22979	15.7375	22.8383	20.6902	0.848139	6.31815	2.41583	2.36531	20.9	41	1.20377	2015-07-25	34.9	19.4533	519
B87	2	5	4	B07	1	100	7535.23	309.392	2073	6.83527	0.674218	107.141	42.0845	3.80608	15.513	25.0286	24.4165	0.898114	15.047	0.398759	1.69806	15.9	54	1.22814	2015-07-30	34.9	19.4533	519
B87	2	6	4	B07	0	95.7	7792.13	381.594	2662	7.03235	0.559512	105.576	37.7254	3.80623	13.6455	20.3284	21.916	0.844985	5.44607	-0.999662	0.405208	20	41	1.21175	2015-07-31	34.9	19.4533	519
B87	3	1	18	B82	1	100	7745.21	408.794	2710	6.61376	0.53913	107.658	43.1384	3.53303	14.8718	19.1799	20.0668	0.875153	8.22408	-0.855783	0.790561	18.1	58	1.21699	2015-08-07	34.9	19.4533	519
B87	3	2	18	B82	0	100	7715.2	395.594	2603	6.60939	0.510461	114.226	37.7365	4.2426	15.8372	19.6434	19.9463	0.877447	11.6974	-0.220869	1.26645	21.7	58	1.20811	2015-08-08	34.9	19.4533	519
B87	3	3	18	B82	1	100	7567.32	406.599	2747	6.83995	0.590543	105.128	42.8889	4.10349	15.7955	18.5032	20.0221	0.894379	11.4768	-1.20048	0.74748	18	67	1.2245	2015-08-12	34.9	19.4533	519
B87	3	4	18	B82	0	66.8	5811.29	330.394	2032	6.34518	0.801513	119.133	43.5008	3.45311	16.3809	17.5681	19.393	0.821899	33.9862	-1.85264	0.817311	23.5	60	1.18874	2015-08-22	34.9	19.4533	519
B87	3	5	18	B82	0	81	6346.01	302.201	1928	6.55738	0.709222	112.782	43.7308	3.2481	15.4849	21.0417	17.0383	0.885417	26.4988	4.35373	1.92366	16.9	69	1.20693	2015-08-27	34.9	19.4533	519
B87	3	6	18	B82	0	54.2	4257.77	200.591	1250	6.38978	0.686321	116.919	43.6254	3.31243	16.1339	22.3118	19.5394	0.871052	26.1702	2.63627	1.09658	18	61	1.20439	2015-08-27	34.9	19.4533	519
B87	4	1	0	0	0	100	8125.52	401.201	2228	5.66572	0.540324	131.7	48.4099	4.25196	18.871	20.4695	19.9249	0.830451	0	0.382991	1.16591	15.7	66	1.22735	2015-09-04	34.9	19.4533	519
B87	4	2	0	0	0	100	7563.44	381.404	2097	5.50964	0.453872	137.87	43.9552	3.69884	19.1395	19.9971	18.9049	0.896257	0	0.983902	0.376294	16.3	64	1.23788	2015-09-06	34.9	19.4533	519
B87	4	3	0	0	0	100	8076.98	399.798	2165	5.50964	0.537819	137.338	47.3209	3.93083	19.665	20.3129	18.7118	0.836141	0	1.69998	0.888741	20.5	39	1.22127	2015-09-06	34.9	19.4533	519
B87	4	4	0	0	0	100	7504.99	434.402	2410	5.66572	0.512372	133.918	46.0427	3.95421	19.4587	17.1833	18.0199	0.902862	0	-0.936645	1.60654	14.9	72	1.24641	2015-09-07	34.9	19.4533	519
B87	4	5	0	0	0	100	8581.04	501.398	2773	5.62114	0.651693	135.113	45.7262	3.72124	19.6527	16.9708	18.2966	0.789976	0	-1.43333	0.77805	19.9	53	1.22497	2015-09-07	34.9	19.4533	519
B87	4	6	0	0	0	100	7431.11	491.002	2744	5.66572	0.583105	131.975	46.9959	4.23401	19.9323	15.1433	17.3703	0.908939	0	-1.98884	1.04206	19	50	1.21766	2015-09-09	34.9	19.4533	519
S03	1	1	0	0	0	100	7884.82	460.8	2437	5.55556	0.773372	137.523	51.56	3.59345	19.0448	17.1111	17.6099	0.856996	0	-0.523748	1.60303	28.6	39	1.15811	2015-07-01	36.1	19.2633	493
S03	1	2	0	0	0	100	9198.65	531.799	2601	4.96032	0.722503	153.322	51.1548	3.39213	22.0594	17.1427	18.6578	0.741311	0	-1.50527	0.85327	21.3	56	1.2047	2015-07-03	36.1	19.2633	493
S03	1	3	0	0	0	100	7651.19	463.396	2344	5.17063	0.829295	145.939	51.6749	3.31264	20.936	16.3185	18.884	0.882956	0	-1.99516	0.880583	25.7	32	1.18567	2015-07-03	36.1	19.2633	493
S03	1	4	0	0	0	100	7870.1	345.2	1642	4.8356	0.781423	159.957	50.3122	3.47791	24.1163	23.0828	20.4707	0.853421	0	2.68202	0.964388	25.3	51	1.17962	2015-07-04	36.1	19.2633	493
S03	1	5	0	0	0	100	8552.71	437.999	2124	4.96032	0.858138	155.584	49.502	3.3721	22.9565	19.7638	18.3084	0.801026	0	1.97916	2.22236	17	63	1.21637	2015-07-06	36.1	19.2633	493
S03	1	6	0	0	0	100	8221.18	357.2	1671	4.84262	0.679269	165.509	48.221	3.55932	23.58	23.6133	20.2377	0.836946	0	3.42699	1.08995	16.6	60	1.2158	2015-07-18	36.1	19.2633	493
S03	2	1	2	S30	0	100	7821.5	316.598	1959	6.3012	0.615943	115.216	46.4374	3.62179	16.984	24.8791	22.2196	0.863262	11.0753	2.44192	1.87185	21.8	40	1.19287	2015-07-18	36.1	19.2633	493
S03	2	2	2	S30	0	100	7550.31	299	1952	6.52955	0.492137	110.373	42.8215	4.01909	15.7755	26.1782	23.6512	0.891593	16.7476	2.39741	0.997568	23.1	33	1.18896	2015-07-19	36.1	19.2633	493
S03	2	3	2	S30	1	97.7	7257.82	276.199	1665	6.16523	0.71299	116.325	49.5679	3.49019	17.1038	26.788	24.6392	0.906197	6.36196	1.68346	0.571453	15.9	72	1.21943	2015-07-25	36.1	19.2633	493
S03	2	4	2	S30	0	100	7372.18	298.194	1966	6.56168	0.399744	108.503	43.1523	3.69003	15.3851	25.4614	22.6338	0.90832	31.6231	2.97687	1.71529	21.1	41	1.20302	2015-07-25	36.1	19.2633	493
S03	2	5	2	S30	0	99.6	7446.76	296.193	1791	6.35728	0.748521	116.245	48.9597	3.58199	16.6253	25.5406	24.9003	0.900943	41.5288	0.744929	2.12462	15.1	57	1.23154	2015-07-30	36.1	19.2633	493
S03	2	6	2	S30	0	100	7466.43	372.396	2413	6.56168	0.480844	110.445	43.8519	4.01805	15.9691	20.128	21.1786	0.901734	21.1339	-0.871146	0.548116	18.8	45	1.21666	2015-07-31	36.1	19.2633	493
S03	3	1	14	S06	1	95.3	7140.45	365.797	2389	6.56168	0.521187	113.155	39.9049	4.2176	15.7151	19.8938	21.4181	0.902553	6.33578	-1.49731	0.465548	19.1	55	1.21266	2015-08-07	36.1	19.2633	493
S03	3	2	14	S06	1	98.9	7531.52	380.395	2488	6.56168	0.543281	108.282	44.4396	3.80899	15.2006	19.9405	20.0144	0.888274	13.0537	-0.0304413	0.699812	22.5	54	1.20476	2015-08-08	36.1	19.2633	493
S03	3	3	14	S06	1	100	7753.19	419.394	2853	6.77966	0.753344	108.091	38.8845	4.79525	16.0124	18.4224	19.9606	0.868774	15.7142	-1.58234	1.08833	19	58	1.22082	2015-08-12	36.1	19.2633	493
S03	3	4	14	S06	1	91.2	6734.02	392.195	2526	6.50618	0.590202	115.151	40.1192	3.52621	14.1706	17.1777	18.3084	0.908895	9.91626	-1.32377	0.678563	25.1	55	1.18183	2015-08-22	36.1	19.2633	493
S03	3	5	14	S06	1	92.8	7833.46	357.791	2436	6.77966	0.583824	108.717	38.189	4.01447	14.8553	22.1686	19.9004	0.79475	4.91842	2.44344	2.28021	17.7	63	1.20532	2015-08-27	36.1	19.2633	493
S03	3	6	14	S06	1	78.1	6240.33	294.399	1925	6.56168	0.560587	110.21	42.8582	3.57087	15.2235	21.7047	18.3643	0.884531	5.09384	3.47632	1.03658	17.1	67	1.21748	2015-08-28	36.1	19.2633	493
S03	4	1	0	0	0	100	7731.24	340.6	1997	5.86166	0.519022	126.666	43.8991	3.74653	17.6767	23.2484	21.9847	0.866052	0	1.19322	1.92563	15.9	68	1.22651	2015-09-04	36.1	19.2633	493
S03	4	2	0	0	0	100	7730.56	369.598	2037	5.54324	0.527178	133.766	47.7103	3.76547	18.9556	21.0009	20.1332	0.87291	0	0.744521	0.39285	17.1	62	1.23461	2015-09-06	36.1	19.2633	493
S03	4	3	0	0	0	100	7155.49	323.998	1801	5.60224	0.619199	136.028	43.8536	3.56548	19.0187	22.2345	19.4914	0.942789	0	2.69705	1.20616	20.5	40	1.22105	2015-09-06	36.1	19.2633	493
S03	4	4	0	0	0	100	8451.48	464.198	2505	5.49753	0.621664	137.847	47.4509	3.76246	19.6384	18.2036	19.0352	0.830466	0	-1.16437	1.97628	14.9	72	1.24653	2015-09-07	36.1	19.2633	493
S03	4	5	0	0	0	100	7938.56	421.599	2354	5.61482	0.749624	133.034	46.0633	3.5139	19.3402	18.9956	20.3368	0.852072	0	-1.60985	0.584744	20	52	1.22474	2015-09-07	36.1	19.2633	493
S03	4	6	0	0	0	100	8053.79	490.202	2899	5.98086	0.590218	124.311	44.7865	3.4192	17.1374	16.3911	18.4715	0.838332	0	-2.27747	1.15875	18.7	52	1.21881	2015-09-09	36.1	19.2633	493
S05	1	1	0	0	0	100	7623.34	418.8	2104	5.05817	0.60141	152.068	46.9755	3.52911	22.9983	18.2706	20.3587	0.887534	0	-1.9797	0.658249	15.5	53	1.22714	2015-06-15	34.7	20.285	467
S05	1	2	0	0	0	100	8120.86	354.198	1728	4.91884	0.495896	158.172	46.8101	3.62917	24.569	23.4956	23.2634	0.833406	0	0.242957	2.33849	18.1	48	1.21549	2015-06-18	34.7	20.285	467
S05	1	3	0	0	0	100	7977.35	366.202	1782	4.91884	0.451893	160.836	44.6818	4.03336	25.3077	22.1682	20.0687	0.848754	0	1.71359	0.774738	22.9	41	1.19447	2015-06-19	34.7	20.285	467
S05	1	4	0	0	0	100	8105.01	304.195	1504	5.02513	0.739936	156.324	46.0004	4.04301	25.4046	27.8151	25.0843	0.830827	0	1.99258	1.67003	18.8	42	1.1981	2015-06-22	34.7	20.285	467
S05	1	5	0	0	0	100	8139.7	359.596	1785	5.04286	0.512448	155.056	46.3144	3.72543	23.9441	23.6025	19.774	0.821601	0	3.0277	1.57368	17.2	70	1.21412	2015-06-27	34.7	20.285	467
S05	1	6	0	0	0	100	7558.26	292.204	1402	4.80307	0.538624	158.655	49.6717	3.65413	26.6722	26.4946	22.1935	0.894832	0	4.34771	1.35312	18.1	52	1.20981	2015-07-18	34.7	20.285	467
S05	2	1	8	S12	0	100	7309.39	299.395	1761	6.06061	0.681591	125.521	44.4537	4.1807	18.5366	24.6339	21.9285	0.92014	5.79523	2.69988	1.25989	21.4	40	1.19461	2015-07-18	34.7	20.285	467
S05	2	2	8	S12	0	100	7300.31	291.799	1775	6.25	0.559118	122.683	41.7106	4.07424	17.9112	25.5884	22.9889	0.91986	14.5884	2.68393	0.931491	23	32	1.18975	2015-07-19	34.7	20.285	467
S05	2	3	8	S12	1	74	5818.96	218.407	1259	6.10874	0.72044	131.867	40.9207	4.31262	18.8708	27.4176	26.3539	0.89899	2.25438	1.12914	1.37157	16.4	70	1.21778	2015-07-25	34.7	20.285	467
S05	2	4	8	S12	1	92.3	6929.32	294.4	1836	6.3012	0.49681	118.851	41.4427	3.5622	16.2879	23.5397	21.8109	0.915437	4.88348	1.96228	1.68488	21.2	40	1.20269	2015-07-25	34.7	20.285	467
S05	2	5	8	S12	0	87.5	6823	285.395	1697	6.10874	0.816778	125.808	42.2117	3.81025	18.0251	23.8061	23.9786	0.877956	5.27804	0.37841	1.32948	15.6	58	1.22906	2015-07-30	34.7	20.285	467
S05	2	6	8	S12	0	98.1	7411.16	365.604	2230	6.11247	0.495173	121.02	42.9847	3.67651	17.2332	20.1707	21.2037	0.892931	4.71346	-0.900906	0.473117	19.6	43	1.21319	2015-07-31	34.7	20.285	467
S05	3	1	15	B67	0	54.7	4005.53	211.198	1358	6.45161	0.383281	114.005	41.4349	4.01836	17.3629	19.3655	20.0198	0.915405	3.21717	-0.681266	0.35345	19.4	55	1.21155	2015-08-07	34.7	20.285	467
S05	3	2	15	B67	0	99.3	7459.36	382.598	2426	6.3012	0.384825	117.639	40.0312	4.75156	17.7325	19.7392	20.0238	0.900353	16.8642	-0.263623	0.699281	22.4	54	1.20497	2015-08-08	34.7	20.285	467
S05	3	3	15	B67	0	59.1	4566.32	262.395	1693	6.50618	0.682846	114.004	40.841	3.9627	16.0608	17.5193	19.0862	0.923025	7.23804	-1.5656	0.769694	19.1	58	1.22046	2015-08-12	34.7	20.285	467
S05	3	4	15	B67	0	100	7973.07	351.594	2223	6.30517	0.586484	113.598	44.5718	4.62793	18.0572	23.8818	21.2334	0.845124	14.2687	2.60296	1.62912	17.6	64	1.20577	2015-08-27	34.7	20.285	467
S05	3	5	15	B67	0	100	7174.89	318.798	1937	6.11247	0.520917	119.639	44.9598	3.96767	18.6398	23.0349	19.5651	0.940835	23.7168	3.42066	0.846393	16.8	68	1.21901	2015-08-28	34.7	20.285	467
S05	3	6	15	B67	0	99.6	8285.53	361.795	2125	5.9312	0.663355	119.305	50.6434	3.69738	19.2502	24.0544	19.3684	0.815853	12.7891	3.69991	1.65728	20.8	45	1.20424	2015-08-28	34.7	20.285	467
S05	4	1	0	0	0	100	9069.77	426.598	2378	5.60224	0.45068	134.173	44.9375	3.77881	19.9326	22.2167	20.4391	0.740788	0	1.39375	1.18132	15.6	67	1.22809	2015-09-04	34.7	20.285	467
S05	4	2	0	0	0	100	8574.79	435.195	2561	5.9312	0.596367	121.643	48.2472	3.66199	16.5853	20.3177	20.285	0.787688	0	0.647677	2.09426	17.4	56	1.23341	2015-09-06	34.7	20.285	467
S05	4	4	0	0	0	100	7391.84	440.598	2458	5.60224	0.462342	130.12	49.0751	4.57858	19.8136	17.0255	18.1607	0.915672	0	-1.04771	1.96053	14.8	73	1.24692	2015-09-07	34.7	20.285	467
S05	4	5	0	0	0	100	8072.13	459.003	2475	5.40541	0.569857	133.838	51.6382	3.6722	20.2795	17.7532	19.1284	0.83783	0	-1.23327	1.01425	19.6	54	1.22622	2015-09-07	34.7	20.285	467
S05	4	6	0	0	0	100	8033.08	502.402	2750	5.45256	0.418214	130.123	52.5844	4.18097	21.4168	16.013	18.1532	0.831484	0	-2.23602	1.11442	18.6	53	1.21916	2015-09-09	34.7	20.285	467
S06	1	1	0	0	0	100	7279.02	375.599	1953	5.30786	0.741557	135.974	56.3457	3.36473	21.0506	19.3556	19.9783	0.91521	0	-0.0213854	2.9695	14.2	56	1.24785	2015-06-08	35.6	20.3663	444
S06	1	2	0	0	0	100	8191.46	454.401	2371	5.40541	0.894336	136.202	55.4382	3.41761	20.471	18.1062	19.5656	0.813511	0	-1.39267	0.883942	15.1	70	1.22689	2015-06-11	35.6	20.3663	444
S06	1	3	0	0	0	100	7611.48	400.999	2104	5.30786	0.670405	137.765	52.7886	3.44561	21.2956	19.0773	20.6153	0.875244	0	-1.36135	0.689853	14.6	64	1.23026	2015-06-15	35.6	20.3663	444
S06	1	4	0	0	0	100	7295.57	336.001	1825	5.50964	0.666922	132.122	51.9104	3.42949	19.4543	21.7243	21.0371	0.924092	0	0.783221	1.71434	21.2	47	1.20616	2015-06-16	35.6	20.3663	444
S06	1	5	0	0	0	100	7594.84	323.201	1647	5.17331	0.658793	142.636	53.5332	3.41054	21.9429	23.7914	24.0338	0.87661	0	-0.0106099	1.66877	18.4	44	1.21449	2015-06-18	35.6	20.3663	444
S06	1	6	0	0	0	100	7487.18	318	1656	5.26316	0.657328	137.695	54.3149	3.37576	20.9794	24.0821	19.638	0.892292	0	4.53458	1.30191	18.2	53	1.20924	2015-07-18	35.6	20.3663	444
S06	2	1	7	B75	0	99.1	7619.82	326.395	1966	6.06061	0.533272	119.08	46.9454	3.69568	16.8199	23.6488	20.7912	0.909711	19.0129	2.39926	1.07454	21.2	40	1.19547	2015-07-18	35.6	20.3663	444
S06	2	2	7	B75	0	94.1	9350.85	398.795	2410	6.25	0.571477	117.972	47.4704	3.76757	16.7924	24.5613	21.9963	0.698831	25.1198	2.62289	1.61233	22.9	32	1.18994	2015-07-19	35.6	20.3663	444
S06	2	3	7	B75	0	96.1	7220.99	286.195	1755	6.30517	0.806856	113.239	49.8239	3.59494	16.3625	25.565	23.4273	0.92451	12.5923	1.85663	1.07528	15.8	73	1.21969	2015-07-25	35.6	20.3663	444
S06	2	4	7	B75	1	96.3	7134.85	314.595	2003	6.45161	0.448308	109.483	47.5415	3.69544	15.5898	23.3651	20.1805	0.903551	11.2567	2.81138	1.59479	19.9	46	1.20788	2015-07-25	35.6	20.3663	444
S06	2	5	7	B75	0	100	7645.18	317.79	1938	6.25	0.612031	111.682	52.2729	3.40348	16.3326	24.7829	23.6847	0.882008	35.773	1.10376	1.03208	15	59	1.2318	2015-07-30	35.6	20.3663	444
S06	2	6	7	B75	0	100	7444.94	385.99	2418	6.30517	0.512243	112.503	47.1283	3.99502	16.5584	19.3312	19.9699	0.910042	19.5636	-0.699769	0.22907	18.8	44	1.21711	2015-07-31	35.6	20.3663	444
S06	3	1	14	S03	0	95.3	7164.49	365.797	2387	6.50618	0.473438	108.069	45.0682	3.64148	15.463	19.8802	21.4661	0.898012	6.33578	-1.48307	0.513059	19.1	55	1.21266	2015-08-07	35.6	20.3663	444
S06	3	2	14	S03	0	98.9	7552.81	380.391	2546	6.66667	0.457063	105.516	43.8418	3.82084	15.2284	19.9953	20.146	0.887056	13.0537	-0.0237218	0.699788	22.5	54	1.20476	2015-08-08	35.6	20.3663	444
S06	3	3	14	S03	0	100	7746.96	419.397	2752	6.66667	0.658049	107.409	45.0101	3.67072	15.8308	18.3733	19.997	0.869101	15.7142	-1.55529	1.06909	19	58	1.22082	2015-08-12	35.6	20.3663	444
S06	3	4	14	S03	0	91.2	6741.43	392.198	2593	6.64894	0.588269	105.343	45.9277	3.22808	14.2435	17.2244	18.3855	0.905917	9.91626	-1.33308	0.694658	25.1	55	1.18183	2015-08-22	35.6	20.3663	444
S06	3	5	14	S03	0	92.8	7796.42	357.792	2285	6.45161	0.575408	113.35	43.311	3.72719	16.0752	22.1818	19.8403	0.800446	4.91842	2.42874	2.29754	17.7	63	1.20532	2015-08-27	35.6	20.3663	444
S06	3	6	14	S03	0	78.1	6230.25	294.392	1881	6.45161	0.514824	112.446	44.1494	3.7502	16.1222	21.6628	18.3963	0.888189	5.09384	3.49546	1.0398	17.1	67	1.21748	2015-08-28	35.6	20.3663	444
S06	4	1	0	0	0	100	7941.72	348.205	2046	5.9312	0.522904	124.973	45.2012	3.65016	17.8557	23.0916	21.6603	0.851091	0	1.30991	1.03965	15.3	68	1.22927	2015-09-04	35.6	20.3663	444
S06	4	2	0	0	0	100	7299.63	329.405	1850	5.60224	0.412104	130.661	47.3976	3.85969	18.9716	22.2447	22.3508	0.922619	0	0.001461	2.5513	17	54	1.23586	2015-09-06	35.6	20.3663	444
S06	4	3	0	0	0	100	7389.38	319.8	1880	5.88235	0.465757	121.754	48.2809	3.56988	17.9014	23.4405	20.607	0.912004	0	2.91964	1.31064	20.2	41	1.22239	2015-09-06	35.6	20.3663	444
S06	4	4	0	0	0	100	8274.24	447.2	2548	5.72246	0.496545	124.995	50.5255	3.64782	18.855	18.5465	19.4744	0.819396	0	-0.86449	1.63498	14.9	73	1.24657	2015-09-07	35.6	20.3663	444
S06	4	5	0	0	0	100	7863.09	411.6	2366	5.74218	0.614403	125.23	48.7387	3.51647	18.1812	19.179	20.1257	0.85661	0	-1.10366	1.21793	19.3	56	1.2275	2015-09-07	35.6	20.3663	444
S06	4	6	0	0	0	100	8023.88	464.6	2714	5.88235	0.621363	121.88	49.2994	3.35287	17.379	17.3017	19.5976	0.841948	0	-2.30369	1.14183	18	53	1.22174	2015-09-09	35.6	20.3663	444
S12	1	1	0	0	0	100	8420.04	519.598	2691	5.30786	0.725928	142.433	50.7187	3.24441	19.2313	16.2743	17.2493	0.809852	0	-0.798047	2.37896	29.1	37	1.15624	2015-07-01	34.5	19.1388	469
S12	1	2	0	0	0	100	9009.27	512.4	2796	5.64972	0.658794	133.162	50.1269	3.14377	17.9418	17.5663	19.3935	0.74103	0	-1.97465	0.88567	22	49	1.20248	2015-07-03	34.5	19.1388	469
S12	1	3	0	0	0	100	8063.71	455.803	2510	5.60224	0.690557	133.462	48.1814	3.20009	18.3092	17.6352	18.8842	0.834119	0	-1.31063	0.511367	26	31	1.18417	2015-07-03	34.5	19.1388	469
S12	1	4	0	0	0	100	7872.48	343.803	1637	4.91884	0.643147	158.701	51.3254	3.32728	22.4227	23.636	19.7613	0.858249	0	3.50537	1.9962	25.9	51	1.17711	2015-07-04	34.5	19.1388	469
S12	1	5	0	0	0	100	7395.49	347.4	1840	5.49753	0.800854	139.633	49.2489	3.27049	18.7377	21.4078	20.0606	0.905227	0	1.60716	2.56532	17.8	58	1.21308	2015-07-06	34.5	19.1388	469
S12	1	6	0	0	0	100	8401.23	374.599	1908	5.12821	0.62107	148.327	47.8891	3.41132	20.0904	23.3756	19.6323	0.813168	0	3.3321	1.11317	17.3	58	1.21294	2015-07-18	34.5	19.1388	469
S12	2	1	8	S05	1	100	7303.12	299.394	1847	6.35728	0.698792	119.259	42.8118	4.02518	15.3316	24.5498	21.921	0.921683	5.79523	2.70123	1.25989	21.4	40	1.19461	2015-07-18	34.5	19.1388	469
S12	2	2	8	S05	1	100	7312.98	291.793	1884	6.56168	0.603757	106.935	47.8911	3.23682	14.1793	25.6858	23.055	0.919876	14.5884	2.68435	0.925471	23	32	1.18975	2015-07-19	34.5	19.1388	469
S12	2	3	8	S05	0	74	5801.86	218.406	1455	6.83527	0.684838	106.985	42.8184	3.46918	13.9643	27.4144	26.2584	0.899778	2.25438	1.09844	1.36754	16.4	70	1.21778	2015-07-25	34.5	19.1388	469
S12	2	4	8	S05	0	92.3	6933.36	294.397	1910	6.56168	0.491242	110.51	43.6926	3.43362	14.2852	23.5653	21.7879	0.914739	4.88348	1.95677	1.66345	21.2	40	1.20269	2015-07-25	34.5	19.1388	469
S12	2	5	8	S05	1	87.5	6810.78	285.392	1850	6.61376	0.692396	111.095	43.1303	3.89948	14.8521	23.7441	23.9884	0.880559	5.27804	0.352574	1.34191	15.6	58	1.22906	2015-07-30	34.5	19.1388	469
S12	2	6	8	S05	1	98.1	7398.36	365.603	2396	6.56168	0.486138	110.486	42.2088	3.40755	14.4281	20.206	21.1895	0.894505	4.71346	-0.904674	0.470469	19.6	43	1.21319	2015-07-31	34.5	19.1388	469
S12	3	1	16	B80	1	94.4	7521.34	407.997	2836	7.01262	0.39337	107.275	36.6151	3.93468	13.3789	18.3275	19.3887	0.856708	10.7602	-0.765432	0.779415	18.7	57	1.2145	2015-08-07	34.5	19.1388	469
S12	3	2	16	B80	0	99.9	7502.62	395.39	2679	6.77966	0.431257	106.882	40.6414	4.07146	14.1867	19.2593	19.4878	0.896488	9.23119	-0.0478588	1.37689	21.4	59	1.20924	2015-08-08	34.5	19.1388	469
S12	3	3	16	B80	1	95.7	7464.78	431.994	2844	6.61376	0.474769	109.675	42.2592	3.74235	14.7202	17.1948	18.6259	0.873329	7.23123	-1.20868	1.33625	18	64	1.22469	2015-08-12	34.5	19.1388	469
S12	3	4	16	B80	1	88.1	6830.4	322.794	2128	6.77966	0.671579	107.756	42.6918	2.97228	13.5172	21.7231	16.9835	0.883117	4.70723	5.09982	1.74324	16.8	69	1.20727	2015-08-27	34.5	19.1388	469
S12	3	5	16	B80	1	100	8110.8	361.992	2400	6.77966	0.719051	108.61	41.9728	3.0005	13.3081	23.948	21.1873	0.832744	11.2058	2.57867	1.27103	18	62	1.20439	2015-08-27	34.5	19.1388	469
S12	3	6	16	B80	1	85.4	6391.46	297.992	2000	6.83527	0.646561	107.67	41.0253	3.44295	13.6223	22.0066	19.0547	0.889868	5.6349	3.07515	1.04137	17.1	67	1.21796	2015-08-28	34.5	19.1388	469
S12	4	1	0	0	0	100	8047.83	373.401	1981	5.35332	0.320144	143.999	44.4865	3.42441	19.2096	21.6428	21.3276	0.84245	0	0.379397	1.22755	15.4	68	1.22885	2015-09-04	34.5	19.1388	469
S12	4	2	0	0	0	100	7625.39	374.399	1994	5.35332	0.488417	137.703	50.0634	4.21159	19.9937	20.7694	20.9345	0.887568	0	0.063336	2.28423	16.7	55	1.23693	2015-09-06	34.5	19.1388	469
S12	4	3	0	0	0	100	8088.18	393.601	2109	5.5371	0.577757	138.279	48.3738	3.58673	18.2881	20.9358	17.8379	0.834447	0	3.07107	0.863949	20	41	1.22304	2015-09-06	34.5	19.1388	469
S12	4	4	0	0	0	100	9888.49	576.001	3149	5.54324	0.364205	137.784	45.105	3.4736	18.7663	17.4068	18.5261	0.684765	0	-0.860275	1.63425	15.1	72	1.24579	2015-09-07	34.5	19.1388	469
S12	4	5	0	0	0	100	9774	563.8	2943	5.21921	0.485577	143.616	47.9593	3.54472	20.41	17.3042	18.2826	0.692358	0	-0.958911	1.62495	18.8	57	1.22946	2015-09-07	34.5	19.1388	469
S12	4	6	0	0	0	100	8197.13	563.197	3343	5.98086	0.531334	124.605	43.8606	3.43325	16.5271	14.3339	16.0419	0.827105	0	-1.80703	0.864644	18	54	1.22165	2015-09-09	34.5	19.1388	469
S13	1	1	0	0	0	100	7603.32	445.4	2381	5.40541	0.808012	137.351	49.5361	3.36562	21.5317	17.191	18.2741	0.890851	0	-0.932486	2.2003	29.2	37	1.15593	2015-07-01	36.2	19.6992	529
S13	1	2	0	0	0	100	7906.94	445.2	2362	5.30786	0.639726	137.993	50.4448	3.32779	22.078	17.5949	19.8222	0.856962	0	-2.25871	0.750553	21.9	49	1.2026	2015-07-03	36.2	19.6992	529
S13	1	3	0	0	0	100	7955.94	456.8	2400	5.27844	0.677718	140.91	49.4128	3.51143	22.6444	17.4734	18.6409	0.852173	0	-1.26781	0.637943	26.2	31	1.18321	2015-07-03	36.2	19.6992	529
S13	1	4	0	0	0	100	7270.86	307.8	1527	4.91884	0.718151	149.282	52.289	3.4252	24.9434	24.1547	21.0219	0.931336	0	3.18364	1.77578	25.3	51	1.17959	2015-07-04	36.2	19.6992	529
S13	1	5	0	0	0	100	7292.11	334.003	1716	5.21376	0.647349	145.198	49.4894	3.54171	23.5228	21.9723	19.6992	0.930094	0	2.58714	2.51494	18.3	58	1.21083	2015-07-06	36.2	19.6992	529
S13	1	6	0	0	0	100	7403.31	310.997	1556	5.04286	0.561002	146.236	53.5404	3.28255	24.3055	24.3946	20.9419	0.913949	0	3.00152	1.96159	18.2	53	1.20924	2015-07-18	36.2	19.6992	529
S13	2	1	1	S27	1	98.8	7072.16	302.798	1914	6.30517	0.592793	110.808	47.4004	3.43556	16.5983	23.5604	19.8324	0.947777	5.42973	3.91666	0.957889	21.3	40	1.1948	2015-07-18	36.2	19.6992	529
S13	2	2	1	S27	0	100	7166.11	289.195	1800	6.3012	0.482731	110.22	50.4472	3.31845	16.3056	25.0864	21.6939	0.944913	10.1199	3.37885	0.904952	23	34	1.18926	2015-07-19	36.2	19.6992	529
S13	2	3	1	S27	0	69.9	5307.55	202.973	1332	6.56168	0.659414	106.084	46.5092	4.14472	16.6981	26.7206	26.1498	0.940108	2.89434	-0.342918	1.39509	15.7	74	1.21983	2015-07-25	36.2	19.6992	529
S13	2	4	1	S27	1	98.7	7581.94	324.596	2121	6.55738	0.521463	105.481	47.2342	3.31707	15.0181	23.6989	21.0728	0.889901	5.81065	2.55165	1.76626	19.2	44	1.21129	2015-07-25	36.2	19.6992	529
S13	2	5	1	S27	1	99	7933.96	340.598	2191	6.55738	0.621863	108.95	45.5297	3.92461	15.8915	24.0247	21.4179	0.857179	14.2025	2.52839	1.01861	15.6	59	1.22898	2015-07-30	36.2	19.6992	529
S13	2	6	1	S27	1	100	7259.24	362.196	2290	6.35324	0.505408	107.798	50.3253	3.53112	16.3656	20.3606	21.2261	0.927841	8.47119	-0.874258	0.341265	18.9	44	1.21655	2015-07-31	36.2	19.6992	529
S13	3	1	12	B65	0	95.1	6962.42	379.19	2465	6.53595	0.423963	100.615	53.0931	3.36276	15.5484	18.8368	19.8099	0.923376	4.91495	-0.979558	0.412442	19.2	56	1.21257	2015-08-07	36.2	19.6992	529
S13	3	2	12	B65	1	100	7268.3	388.795	2546	6.5189	0.502796	115.954	36.758	4.57336	16.8372	18.98	19.9632	0.928944	8.75719	-0.812668	1.30396	22.3	55	1.20577	2015-08-08	36.2	19.6992	529
S13	3	3	12	B65	0	93.6	7105.26	427.997	2875	6.72495	0.434198	103.165	45.7744	4.48126	16.4638	16.6164	18.0391	0.885665	5.54741	-1.63829	0.474356	18.7	63	1.22158	2015-08-12	36.2	19.6992	529
S13	3	4	12	B65	0	95.8	7133.61	442.797	2887	6.50618	0.539825	106.802	46.5981	3.11222	14.2813	16.034	17.5134	0.902936	11.0723	-1.55379	0.966428	24.9	56	1.18267	2015-08-22	36.2	19.6992	529
S13	3	5	12	B65	0	100	7639.98	380.793	2425	6.35728	0.731343	115.382	41.0859	4.16596	16.4903	20.7838	19.1888	0.883724	16.1384	1.76331	1.588	17.8	65	1.20477	2015-08-27	36.2	19.6992	529
S13	3	6	12	B65	1	93.8	6893.78	338.396	2158	6.55738	0.536662	117.569	38.8519	4.56417	16.6082	20.8142	19.7513	0.939786	8.89412	0.986016	0.257496	16.8	70	1.21871	2015-08-28	36.2	19.6992	529
S13	4	2	0	0	0	100	9793.83	522.801	2952	5.64972	0.39837	124.788	52.3072	3.75214	18.5876	19.541	19.4869	0.690517	0	0.0425743	0.990597	17.2	52	1.23495	2015-09-06	36.2	19.6992	529
S25	1	1	0	0	0	100	8991.72	532.599	2876	5.50964	0.621008	129.047	56.0923	3.2075	20.2375	16.933	18.792	0.752247	0	-1.86351	0.846255	21.9	51	1.20251	2015-07-03	36	19.0281	463
S25	1	2	0	0	0	100	8568.49	522	2903	5.66893	0.747015	125.821	54.0044	3.35045	19.6018	16.3633	18.3887	0.792651	0	-1.99597	0.801604	25.5	31	1.18629	2015-07-03	36	19.0281	463
S25	1	3	0	0	0	100	7978.21	354.398	1869	5.35906	0.699416	133.96	55.6083	3.3145	21.802	23.2476	19.4151	0.845732	0	4.19571	2.21948	25.9	51	1.17711	2015-07-04	36	19.0281	463
S25	1	4	0	0	0	100	7610.36	403.004	1982	5.26316	0.690447	139.177	60.8889	3.24236	22.0294	19.0268	17.7957	0.889533	0	2.45132	4.47352	16.6	69	1.21791	2015-07-06	36	19.0281	463
S25	1	5	0	0	0	100	8316.32	434	2195	5.30786	0.84106	136.856	60.819	3.30965	21.5215	19.485	18.3821	0.811672	0	1.39625	2.67618	18.4	58	1.20976	2015-07-06	36	19.0281	463
S25	1	6	0	0	0	100	7494.05	319.961	1637	5.30786	0.686072	135.607	57.1264	3.20905	21.5177	24.1907	20.2569	0.879602	0	4.00431	1.271	17.5	58	1.21216	2015-07-18	36	19.0281	463
S25	2	1	5	B61	0	100	7430.53	319.795	2088	6.60939	0.801565	102.97	50.2372	3.4361	15.9613	24.1668	19.9474	0.907076	16.4627	3.87824	1.62684	21.4	40	1.19461	2015-07-18	36	19.0281	463
S25	2	2	5	B61	1	100	7269.97	301.595	2030	6.83995	0.619852	99.6923	48.8464	3.47822	15.3522	24.561	20.3791	0.929232	9.35854	4.06104	1.83078	23.3	33	1.18823	2015-07-19	36	19.0281	463
S25	2	3	5	B61	0	65	4728.56	189.612	1234	6.66667	0.773336	102.672	51.2485	3.42073	16.0856	25.8724	24.6533	0.916259	3.80623	1.25157	1.31668	15.6	73	1.22073	2015-07-25	36	19.0281	463
S25	2	4	5	B61	0	99.9	7205.06	298.8	1966	6.66667	0.622054	104.344	47.6859	3.8958	16.616	24.5638	22.2894	0.932238	6.3514	2.37109	1.62982	20.7	42	1.20466	2015-07-25	36	19.0281	463
S25	2	5	5	B61	0	100	7232.05	285.395	1835	6.50618	0.752646	106.876	48.5612	3.81664	16.7449	25.324	25.4505	0.9326	12.7448	-0.212941	1.63235	14.9	58	1.23242	2015-07-30	36	19.0281	463
S25	2	6	5	B61	0	83.1	6307.39	311.608	2033	6.66667	0.562219	101.962	51.2653	3.66741	16.7276	20.4445	21.4692	0.907438	3.37906	-1.32282	0.428399	19.1	44	1.21576	2015-07-31	36	19.0281	463
S25	3	1	19	B84	1	99.8	7376.34	422.995	2715	6.48929	0.543648	105.104	49.9091	3.50125	16.026	17.5782	18.7086	0.919249	14.3984	-1.08139	0.773497	18.1	57	1.21699	2015-08-07	36	19.0281	463
S25	3	2	19	B84	0	85.8	6109.01	333.794	2250	6.66667	0.455085	101.2	47.2473	3.87114	15.545	18.6032	19.0911	0.957335	6.68633	-0.56534	1.37513	22	57	1.20674	2015-08-08	36	19.0281	463
S25	3	3	19	B84	0	57.9	4286.27	247.801	1646	6.66667	0.541935	103.421	47.0019	4.55845	17.7832	17.4243	18.447	0.904336	11.6493	-0.916971	0.46252	18	68	1.22453	2015-08-12	36	19.0281	463
S25	3	4	19	B84	1	100	7046.2	329.795	2023	6.26174	0.663376	112.089	50.915	3.60953	16.9737	21.8066	18.4089	0.959536	11.7478	3.31881	1.35152	17.1	69	1.20602	2015-08-27	36	19.0281	463
S25	3	5	19	B84	1	100	7260.18	323.395	2080	6.45161	0.786954	107.997	47.4264	3.80871	16.8442	23.0574	19.2186	0.928659	7.84274	3.96268	1.72937	18.6	58	1.20208	2015-08-27	36	19.0281	463
S25	3	6	19	B84	1	100	7024.02	335.795	2124	6.45161	0.606349	109.975	48.1219	3.92039	17.1144	21.3309	18.9902	0.960548	17.8973	2.47097	1.42491	17.1	65	1.21766	2015-08-28	36	19.0281	463
S25	4	2	0	0	0	100	7279.98	333.4	1802	5.4407	0.445608	135.13	49.2123	4.41945	22.3649	21.9323	21.424	0.928966	0	0.56156	0.355184	17.4	53	1.23401	2015-09-06	36	19.0281	463
S25	4	3	0	0	0	100	7060.5	323	1854	5.88235	0.701163	119.887	52.8044	4.53336	20.7795	22.3369	19.0731	0.951127	0	3.26069	0.73282	19.8	42	1.22371	2015-09-06	36	19.0281	463
S25	4	4	0	0	0	100	7154.7	400.804	2412	6.06061	0.444673	117.724	48.4165	4.54128	19.7802	17.9315	19.0281	0.943488	0	-0.993302	1.89694	15.2	72	1.24524	2015-09-07	36	19.0281	463
S25	4	5	0	0	0	100	7187.13	404.4	2384	5.88235	0.630245	118.83	50.7837	4.53047	20.886	17.807	19.27	0.940534	0	-1.26152	2.11355	19	56	1.22875	2015-09-07	36	19.0281	463
S25	4	6	0	0	0	100	7288.26	442.4	2758	6.25	0.818416	109.577	50.8182	3.97431	18.9192	16.645	18.3148	0.930753	0	-1.69896	0.546905	18	54	1.22165	2015-09-09	36	19.0281	463
S27	1	1	0	0	0	100	11524.5	561.403	2755	5.0025	0.635316	162.731	41.065	3.86655	21.5976	20.9131	20.3985	0.586783	0	0.606655	1.57006	20.1	45	1.20673	2015-06-18	36.3	20.2272	523
S27	1	2	0	0	0	100	11239.8	538.803	2726	5.13347	0.564931	154.935	42.7233	4.12337	21.0691	21.1658	20.3621	0.603667	0	0.619889	0.69607	22.2	43	1.19704	2015-06-19	36.3	20.2272	523
S27	1	3	0	0	0	100	14237.9	628.601	3197	5.17866	0.898283	153	43.6195	3.68587	21.5275	23.3663	22.5338	0.475151	0	1.34657	2.06635	18.3	42	1.20088	2015-06-22	36.3	20.2272	523
S27	1	4	0	0	0	100	12685.3	612.602	3182	5.27426	0.607379	148.855	43.7028	3.20684	18.7709	21.0963	19.6544	0.536372	0	2.07889	1.28389	19.5	60	1.20501	2015-06-27	36.3	20.2272	523
S27	1	5	0	0	0	100	8262	437.795	2342	5.42005	0.617316	143.147	43.8467	3.30748	18.6582	18.8663	20.0923	0.819066	0	-1.12615	1.68241	23.6	38	1.18935	2015-06-30	36.3	20.2272	523
S27	1	6	0	0	0	100	13486.7	784.8	4264	5.69152	0.858874	136.713	47.3601	3.18975	16.9795	16.9355	17.8271	0.502044	0	-0.957954	1.7517	29.5	37	1.15456	2015-07-01	36.3	20.2272	523
S27	2	1	1	S13	0	98.8	7073.4	302.79	1976	6.50618	0.656059	108.465	44.82	3.23885	14.7189	23.5412	19.76	0.946744	5.42973	3.92531	0.9807	21.3	40	1.1948	2015-07-18	36.3	20.2272	523
S27	2	2	1	S13	1	100	7169.3	289.194	1810	6.29723	0.662316	113.276	46.4803	3.30758	14.8186	25.1991	21.8082	0.944812	10.1199	3.38302	0.910667	23	34	1.18926	2015-07-19	36.3	20.2272	523
S27	2	3	1	S13	1	69.9	5309.28	202.986	1227	6.15006	0.697244	114.514	49.297	3.2309	15.5909	26.6537	26.0004	0.938932	2.89434	-0.342517	1.39012	15.7	74	1.21983	2015-07-25	36.3	20.2272	523
S27	2	4	1	S13	0	98.7	7599.92	324.587	2058	6.50195	0.540287	110.437	46.9535	2.95394	14.2959	23.7569	21.1323	0.887409	5.81065	2.557	1.75177	19.2	44	1.21129	2015-07-25	36.3	20.2272	523
S27	2	5	1	S13	0	99	7940.35	340.597	2026	6.14628	0.768699	116.754	51.073	3.11927	15.8097	24.2705	21.7562	0.85533	14.2025	2.51728	1.05543	15.6	59	1.22898	2015-07-30	36.3	20.2272	523
S27	2	6	1	S13	0	100	7254.93	362.195	2269	6.33312	0.577854	109.429	50.0868	3.32028	15.1077	20.2615	21.1318	0.927905	8.47119	-0.877576	0.330818	18.9	44	1.21655	2015-07-31	36.3	20.2272	523
S27	3	1	11	S84	0	100	7828.87	424.397	2858	6.77966	0.493241	100.682	47.7825	3.93542	13.9619	18.6794	19.8189	0.863057	5.40918	-0.823663	0.699619	18.9	58	1.2135	2015-08-07	36.3	20.2272	523
S27	3	2	11	S84	1	90.5	7245.61	390.395	2633	6.72948	1.56125	90.449	57.755	4.53785	14.8953	18.4726	18.9677	0.82732	7.66137	-0.409705	0.912277	21.8	58	1.20766	2015-08-08	36.3	20.2272	523
S27	3	3	11	S84	0	100	7105.55	420.795	2896	6.78426	1.33472	93.4245	51.8487	4.76985	15.0407	16.9255	18.3586	0.813764	7.83991	-1.67782	0.500438	18	63	1.22476	2015-08-12	36.3	20.2272	523
S30	1	1	0	0	0	100	8303.72	429.203	2379	5.60224	0.555896	138.69	41.6891	4.14718	20.7144	19.279	20.045	0.81118	0	-0.679555	1.24828	22.3	48	1.19423	2015-06-30	36.1	20.355	494
S30	1	2	0	0	0	100	8567.22	448.399	2640	5.97193	0.658377	128.039	41.8439	3.77345	18.763	19.2683	20.4351	0.786706	0	-1.15446	1.78221	28.6	39	1.15828	2015-07-01	36.1	20.355	494
S30	1	3	0	0	0	100	8586.9	460.998	2645	5.81734	0.727919	132.114	42.1797	3.93268	20.1977	18.5312	20.048	0.782128	0	-1.50282	0.785676	20.7	57	1.20764	2015-07-03	36.1	20.355	494
S30	1	4	0	0	0	100	9767.75	528.999	2934	5.64653	0.777232	135.658	44.6387	3.97781	20.6952	18.2667	20.3085	0.692691	0	-1.97616	1.26851	25.6	32	1.18619	2015-07-03	36.1	20.355	494
S30	1	5	0	0	0	100	7395.3	297.198	1698	5.77367	0.680393	132.468	42.592	3.69121	19.9814	24.9634	20.8181	0.91187	0	4.12005	1.4043	25.3	50	1.17988	2015-07-04	36.1	20.355	494
S30	1	6	0	0	0	100	7328.62	283.998	1638	5.8651	0.721808	129.96	43.3561	3.85153	20.1235	26.1051	22.3694	0.920875	0	3.6162	1.45272	17.4	57	1.21258	2015-07-18	36.1	20.355	494
S30	2	1	2	S03	1	100	7829.25	316.595	2116	6.67557	0.703781	113.327	36.2278	4.77029	17.8791	24.96	22.277	0.863258	11.0753	2.43441	1.87946	21.8	40	1.19287	2015-07-18	36.1	20.355	494
S30	2	2	2	S03	1	100	7540.59	298.996	1999	6.67111	0.610708	112.042	37.4854	4.45949	17.3689	26.0682	23.5925	0.89382	16.7476	2.39351	1.0265	23.1	33	1.18896	2015-07-19	36.1	20.355	494
S30	2	3	2	S03	0	97.7	7256.31	276.198	1887	6.91085	0.707911	109.562	36.7809	4.77907	17.4304	26.8434	24.7603	0.906333	6.36196	1.68346	0.564462	15.9	72	1.21943	2015-07-25	36.1	20.355	494
S30	2	4	2	S03	1	100	7369.03	298.197	2021	6.85871	0.544164	108.468	39.0595	3.97383	16.5071	25.4864	22.7625	0.910716	31.6231	2.98468	1.77416	21.1	41	1.20302	2015-07-25	36.1	20.355	494
S30	2	5	2	S03	1	99.6	7441.89	296.192	1915	6.67557	0.796578	112.915	41.7221	4.12896	17.5802	25.5989	24.9767	0.898949	41.5288	0.727401	2.12059	15.1	57	1.23154	2015-07-30	36.1	20.355	494
S30	2	6	2	S03	1	100	7494.57	372.393	2526	6.85871	0.493811	110.532	36.8934	4.57095	17.0961	20.2999	21.2721	0.899856	21.1339	-0.860964	0.570074	18.8	45	1.21666	2015-07-31	36.1	20.355	494
S30	3	1	13	B75	1	100	7670.9	422.194	2876	6.85871	0.447329	109.731	37.0527	4.08747	15.9807	18.3813	19.4219	0.885453	9.15822	-0.982357	0.37961	19.4	55	1.21155	2015-08-07	36.1	20.355	494
S30	3	2	13	B75	1	100	7331.41	371.59	2511	6.85871	0.483201	112.978	34.9694	4.59332	16.5533	19.7279	20.1347	0.923775	20.9542	-0.0726239	0.671902	22.3	54	1.20577	2015-08-08	36.1	20.355	494
S30	3	3	13	B75	0	91.7	6148.89	343.392	2341	6.85871	0.630865	109.389	37.2844	4.49276	17.0704	17.9756	19.6723	0.87413	4.80995	-1.64817	0.924918	18.9	62	1.22098	2015-08-12	36.1	20.355	494
S30	3	4	13	B75	0	91.3	6998.34	404.406	2655	6.62252	0.640551	116.214	35.9588	4.00985	16.3031	17.1214	18.8117	0.88757	5.8085	-1.67178	1.01607	24.9	56	1.18267	2015-08-22	36.1	20.355	494
S30	3	5	13	B75	1	47.3	3143.53	161.188	1097	6.85871	0.470285	108.852	38.2019	3.92605	15.5155	19.7921	18.5976	0.910019	45.9477	1.23334	2.09361	17.8	65	1.20477	2015-08-27	36.1	20.355	494
S30	3	6	13	B75	1	100	7355.32	347.195	2332	6.72948	0.475644	111.544	37.3384	4.4442	16.4281	21.6795	19.2546	0.92147	16.2031	2.29783	0.483077	17.2	68	1.21694	2015-08-28	36.1	20.355	494
S30	4	1	0	0	0	100	7832.73	357.601	2005	5.69152	0.554439	136.409	41.9793	4.12645	20.5443	22.4911	21.0765	0.861094	0	1.20692	1.34819	15.2	68	1.22973	2015-09-04	36.1	20.355	494
S30	4	2	0	0	0	100	8546.31	405.401	2237	5.53097	0.526688	138.402	42.8073	4.66086	20.6274	21.4135	21.3937	0.791134	0	0.127165	1.16861	16.8	55	1.23639	2015-09-06	36.1	20.355	494
S30	4	3	0	0	0	100	7980.35	354.198	2062	5.8651	0.518103	129.077	42.63	4.41619	19.1941	22.7748	20.4014	0.867368	0	2.41289	0.879986	19.7	43	1.22417	2015-09-06	36.1	20.355	494
S30	4	4	0	0	0	100	7691.88	404.402	2311	5.69476	0.512446	132.736	42.2538	5.01667	20.5065	18.7703	19.9057	0.879907	0	-1.06144	1.83291	15.1	71	1.24579	2015-09-07	36.1	20.355	494
S30	4	5	0	0	0	100	8247.45	427.204	2482	5.85138	0.801405	131.11	40.99	5.24206	21.245	19.1142	19.7478	0.82119	0	-0.57561	1.66758	19.4	54	1.22701	2015-09-07	36.1	20.355	494
S30	4	6	0	0	0	100	8438.61	498	2916	5.8651	0.843597	124.928	45.8588	5.4135	22.6913	16.8175	19.1928	0.802569	0	-2.34744	1.28152	18	54	1.22165	2015-09-09	36.1	20.355	494
S84	1	1	0	0	0	100	8717.32	516.603	3087	6.04595	0.859131	117.601	49.7812	3.57261	16.6182	16.7876	17.4688	0.781105	0	-0.648725	1.49327	28.6	39	1.15823	2015-07-01	34.5	18.8367	485
S84	1	2	0	0	0	100	7943.61	425.398	2500	5.91366	0.657958	117.024	52.8851	3.18364	17.5402	18.7633	19.9195	0.84635	0	-1.31608	0.457312	21	57	1.20652	2015-07-03	34.5	18.8367	485
S84	1	3	0	0	0	100	8551.45	465.402	2769	6.04961	0.937189	121.711	46.4011	3.71174	17.799	18.4892	21.439	0.797671	0	-2.99961	1.30426	26.1	31	1.18398	2015-07-03	34.5	18.8367	485
S84	1	4	0	0	0	100	8944.21	400.4	2295	5.8651	0.91513	122.524	51.9218	3.70155	18.5399	23.04	19.5114	0.752335	0	3.50607	1.50336	25.6	51	1.17819	2015-07-04	34.5	18.8367	485
S84	1	5	0	0	0	100	7809.47	379.4	2205	5.87889	0.976378	120.398	51.7278	3.80352	18.6115	20.8596	18.9234	0.857776	0	1.98936	2.19593	17.3	63	1.21501	2015-07-06	34.5	18.8367	485
S84	1	6	0	0	0	100	8303.61	373.6	2025	5.53097	0.76033	130.239	54.2558	3.14843	19.3212	22.9104	19.3964	0.808511	0	3.69134	1.27804	21.6	39	1.1948	2015-07-18	34.5	18.8367	485
S84	2	1	6	B65	1	95	6904.81	297.396	1907	6.45161	0.567072	111.713	44.0143	3.52876	16.125	23.7778	20.8861	0.943677	5.31487	3.02378	1.89108	21.8	40	1.19287	2015-07-18	34.5	18.8367	485
S84	2	2	6	B65	0	94.3	6710.21	276.192	1745	6.45161	0.64317	106.614	50.8916	3.13695	15.2607	24.8536	22.0087	0.954972	6.13005	2.68189	0.696224	23.1	32	1.1892	2015-07-19	34.5	18.8367	485
S84	2	3	6	B65	1	99.6	7202.62	282.39	1761	6.29723	0.610717	110.783	49.5157	3.34058	16.637	26.003	24.0501	0.93526	8.29893	1.87721	1.38601	16.3	70	1.21812	2015-07-25	34.5	18.8367	485
S84	2	4	6	B65	1	72.3	5296.5	226.388	1436	6.29723	0.415788	105.336	52.1616	3.07088	15.4922	23.7582	20.7289	0.981022	4.10254	3.0728	1.88697	21.1	39	1.20301	2015-07-25	34.5	18.8367	485
S84	2	5	6	B65	0	97.5	7601.72	318.793	1949	6.29327	0.724241	110.243	50.6523	3.02234	15.9823	25.3017	24.4792	0.88216	14.9327	1.08969	2.62451	15.1	57	1.23142	2015-07-30	34.5	18.8367	485
S84	2	6	6	B65	1	54.2	3878.44	205.993	1333	6.48508	0.599228	107.711	47.0682	3.5238	15.6084	19.1832	20.2536	0.891102	2.74064	-0.959828	0.358078	19.2	44	1.21498	2015-07-31	34.5	18.8367	485
S84	3	1	11	S27	1	100	7806.22	424.394	2720	6.50195	0.491416	111.18	44.8479	3.94955	16.4621	18.6934	19.8188	0.865859	5.40918	-0.834577	0.763666	18.9	58	1.2135	2015-08-07	34.5	18.8367	485
S84	3	2	11	S27	0	90.5	7262.45	390.393	2543	6.50195	0.485598	108.849	44.6836	3.29184	14.9239	18.5182	19.0541	0.825067	7.66137	-0.395568	0.916342	21.8	58	1.20766	2015-08-08	34.5	18.8367	485
S84	3	3	11	S27	1	100	7079.74	420.794	2759	6.50618	0.540869	103.372	49.1272	3.3681	15.3756	16.9124	18.3455	0.816931	7.83991	-1.68565	0.493916	18	63	1.22476	2015-08-12	34.5	18.8367	485
S84	4	1	0	0	0	100	12085.4	599.398	3294	5.57414	0.714555	130.048	51.8229	3.89652	20.1242	20.8579	18.75	0.55924	0	2.72127	1.40347	18	58	1.20488	2015-08-27	34.5	18.8367	485
S84	4	2	0	0	0	100	12633.8	633.395	3545	5.69152	0.818447	127.467	50.972	3.17336	19.6764	20.1957	18.4705	0.537874	0	2.47913	1.81778	17.6	60	1.2162	2015-08-28	34.5	18.8367	485
S84	4	3	0	0	0	100	10805.6	563.4	2954	5.27426	0.585992	140.592	49.9707	3.4107	21.2402	19.1589	18.6672	0.628942	0	0.354404	0.32532	16.9	55	1.23602	2015-09-06	34.5	18.8367	485
S84	4	4	0	0	0	100	10806.8	550.401	3009	5.57724	0.754007	132.404	50.343	3.03016	18.6118	20.1977	19.1522	0.622577	0	0.990383	0.578477	20.1	43	1.22227	2015-09-06	34.5	18.8367	485
S84	4	5	0	0	0	100	9761.79	587.202	3125	5.42005	0.643865	139.982	47.8405	3.16664	20.203	16.1994	16.8091	0.690328	0	-0.910555	0.981585	15.3	71	1.24498	2015-09-07	34.5	18.8367	485
S84	4	6	0	0	0	100	8874.32	519.403	2866	5.57414	0.524263	133.474	47.7537	3.8678	20.0087	16.9347	17.7509	0.761662	0	-0.942757	2.31547	19.7	53	1.22611	2015-09-07	34.5	18.8367	485
S87	1	1	0	0	0	100	9565.99	608.597	3205	5.39957	0.891885	131.266	58.6745	4.76967	21.5981	15.4743	16.6536	0.713782	0	-0.991638	2.45511	28.9	37	1.15702	2015-07-01	31.4	17.5655	430
S87	1	2	0	0	0	100	8581.86	560.799	2763	5.00501	0.618758	147.674	55.2933	4.25764	22.4533	15.1036	16.7162	0.790865	0	-1.56498	0.639427	21.5	52	1.20427	2015-07-03	31.4	17.5655	430
S87	1	3	0	0	0	100	8695.09	562.802	2991	5.50358	0.892435	134.551	53.6041	3.97866	19.568	15.3782	17.6825	0.781336	0	-2.30629	1.38523	25.6	31	1.18598	2015-07-03	31.4	17.5655	430
S87	1	4	0	0	0	100	8224.12	403.401	2071	5.39665	0.926298	143.582	51.2577	3.56013	20.1617	20.9094	17.5511	0.825188	0	3.30444	1.40553	25.8	50	1.17793	2015-07-04	31.4	17.5655	430
S87	1	5	0	0	0	100	8429.43	437.198	2136	5.0025	0.735947	155.256	49.3465	3.5944	23.0225	19.746	17.7619	0.804569	0	1.66633	3.14001	17.7	58	1.21377	2015-07-06	31.4	17.5655	430
S87	1	6	0	0	0	100	8848.74	466.002	2332	5.12821	0.669635	154.606	45.2357	3.6265	21.975	20.0229	16.8641	0.76566	0	2.89722	2.12511	21.3	40	1.19622	2015-07-18	31.4	17.5655	430
S87	2	1	10	B84	0	65.8	5172.57	232.792	1586	6.83995	0.573631	103.315	43.4702	4.40285	16.2313	22.4888	19.7539	0.865795	6.5992	2.69939	1.51319	21.3	40	1.1948	2015-07-18	31.4	17.5655	430
S87	2	2	10	B84	0	100	7295.02	314.198	2174	6.89655	0.472658	99.8865	44.6625	4.12606	15.2765	23.777	20.528	0.926747	9.18567	3.12509	0.636999	23	33	1.18939	2015-07-19	31.4	17.5655	430
S87	2	3	10	B84	0	59.9	4377.81	187.396	1252	6.67557	0.587153	105.226	44.5783	4.16252	16.7247	23.8221	22.2666	0.925576	13.345	1.42937	1.27831	15.4	73	1.22153	2015-07-25	31.4	17.5655	430
S87	2	4	10	B84	0	63.3	4407.14	203.405	1332	6.65115	0.587617	107.31	45.5612	4.11823	15.5793	21.7183	19.128	0.889577	20.366	2.75946	1.38353	20.3	43	1.20642	2015-07-25	31.4	17.5655	430
S87	2	5	10	B84	1	71.4	5271.93	232.396	1492	6.46412	0.687186	106.979	48.9106	4.69525	18.9064	23.3152	22.8259	0.882633	4.11862	0.436645	1.69351	14.8	59	1.23263	2015-07-30	31.4	17.5655	430
S87	2	6	10	B84	0	55.2	4109.98	216.986	1432	6.6379	0.478165	107.627	43.7474	5.04485	17.7334	19.0267	20.0349	0.895876	3.23187	-0.74966	0.284224	18.8	44	1.21699	2015-07-31	31.4	17.5655	430
S87	3	1	20	B61	1	84.8	7471.4	419.197	2889	6.89655	0.569967	99.6129	45.5851	4.38963	15.4095	17.8552	18.8602	0.749059	4.84687	-0.804779	0.578527	18.1	57	1.21687	2015-08-07	31.4	17.5655	430
S87	3	2	20	B61	0	57	4300.6	224.395	1504	6.67557	0.52804	106.807	42.4424	4.26571	16.661	19.0275	19.5199	0.903649	3.81975	-0.676785	0.749907	21.9	60	1.20686	2015-08-08	31.4	17.5655	430
S87	3	3	20	B61	0	96.4	7258.99	412.199	2856	6.89655	0.936413	100.407	43.9123	5.13515	18.276	17.4686	18.0569	0.915827	31.1421	-0.516201	0.656777	17.7	68	1.22567	2015-08-12	31.4	17.5655	430
S87	3	4	20	B61	1	96.2	7193.11	427.192	2844	6.67557	0.576554	106.691	43.5364	3.96532	16.1945	16.6857	19.3825	0.906065	8.32053	-2.84142	1.0224	23.3	60	1.18984	2015-08-22	31.4	17.5655	430
S87	3	5	20	B61	1	99.5	7430.39	342.594	2177	6.41026	0.600764	110.721	46.7069	4.048	17.8289	22.4003	18.793	0.904873	10.1167	3.27839	1.28305	16.9	69	1.20673	2015-08-27	31.4	17.5655	430
S87	3	6	20	B61	0	100	7647.17	343.396	2243	6.65779	0.773923	108.211	44.9086	4.29126	17.1214	23.3198	20.2698	0.881551	9.19038	2.94822	1.25236	18	59	1.20443	2015-08-27	31.4	17.5655	430
S87	4	1	0	0	0	100	8244.18	408.201	1980	4.92611	0.683013	157.981	48.1438	3.80124	24.4793	21.0593	17.7408	0.818296	0	3.06028	1.40077	17.6	61	1.21599	2015-08-28	31.4	17.5655	430
S87	4	3	0	0	0	100	7957.72	406.201	2532	6.26959	0.822322	109.512	50.9472	4.47827	17.4246	19.8538	17.839	0.849738	0	1.66001	0.785969	19.7	42	1.22404	2015-09-06	31.4	17.5655	430
S87	4	4	0	0	0	100	7896.51	455.801	2543	5.64016	0.563584	124.863	54.3843	5.06288	22.3332	17.2062	17.1446	0.858489	0	0	1.00789	14.5	74	1.24789	2015-09-07	31.4	17.5655	430
S87	4	5	0	0	0	100	7734.97	481.6	2775	5.74713	0.818534	113.683	59.8613	5.44528	23.7613	15.9487	17.5799	0.884399	0	-1.05428	1.34955	20	53	1.22498	2015-09-07	31.4	17.5655	430
